# Supplementary material for: Intramitochondrial Src kinase links mitochondrial dysfunctions and aggressiveness of breast cancer cells
Source: Cell Death Dis. 2019 Dec 9;10(12):940. doi: 10.1038/s41419-019-2134-8 (PMC6901437; doi:10.1038/s41419-019-2134-8)
Supplement: Supplementary file 7 — Supplemental Table 1 [file 41419_2019_2134_MOESM7_ESM.xlsx]

## Sheet: Feuil1
Gene.names	Protein.names	pcDNA01	pcDNA02	pcDNA03	HA01	HA02	HA03	Ratio_HA_pcDNA	log2_Ratio_HA_pcDNA	zscore_HA_pcDNA	Pvalue_HA_pcDNA	Missed.cleavages	Mass	Proteins	Unique..Groups.	Unique..Proteins.	Charges	PEP	Score	Identification.type.HA01	Identification.type.HA02	Identification.type.HA03	Identification.type.pcDNA01	Identification.type.pcDNA02	Identification.type.pcDNA03	Intensity	Intensity.HA01	Intensity.HA02	Intensity.HA03	Intensity.pcDNA01	Intensity.pcDNA02	Intensity.pcDNA03	id	Protein.group.IDs	Mod..peptide.IDs	Deamidation..N..site.IDs	Oxidation..M..site.IDs	Phospho..STY..site.IDs	Nb phospho sites	Phospho (STY) Probabilities	Phospho (STY) Probabilities	Phospho (STY) Probabilities
DDX47	Probable ATP-dependent RNA helicase DDX47	674148	641034	897071	1.25808e+07	1.48795e+07	1.13995e+07	17.5657	4.13469	3.88332	0.00665624	0	2522.1296	F5H1N9;Q9H0S4-2;Q9H0S4	yes	no	3	0.00052573	69.088	By MS/MS	By matching	By matching			By matching	40966000	12867000	14541000	12874000	0	0	683000	40	684	46			1052;4237	1	AAPEEHDS(0.5)PT(0.5)EAS(0.001)QPIVEEEETK
PLEC	Plectin	674148	641034	548461	3.15913e+06	4.15328e+06	3.02271e+06	5.54566	2.47136	2.1529	0.0147491	1	1386.6852	Q15149;Q15149-7;Q15149-8;Q15149-9;Q15149-5;Q15149-6;Q15149-3;Q15149-2;E9PMV1;Q15149-4	no	no	2	0.0040272	99.941	By MS/MS	By matching	By MS/MS			By matching	11121000	3231000	4058800	3413700	0	0	417580	396	1594;1595	445			2587;2588	1	ARS(0.997)DEGQLS(0.003)PATR	SDEGQLS(0.988)PAT(0.012)R
TANC2	Protein TANC2	674148	641034	622774	4.62909e+06	4.83847e+06	5.62208e+06	7.78637	2.96095	2.66224	0.00463612	0	1293.6023	Q9HCD6;Q9HCD6-2	yes	no	2	0.0079507	81.278	By MS/MS	By MS/MS	By MS/MS				15812000	4734400	4728400	6349300	0	0	0	433	2117	490			3648	1	AS(1)PPAESMSVYR
TBC1D2	TBC1 domain family member 2A	6.67304e+06	641034	360706	2.19164e+07	1.9298e+07	3.47713e+07	9.90071	3.30753	3.0228	0.0270507	0	1637.6363	Q9BYX2-6;Q9BYX2-5;Q9BYX2-4;Q9BYX2-2;Q9BYX2	yes	no	2	0.0028482	77.644	By MS/MS	By MS/MS	By MS/MS	By matching		By matching	87886000	22415000	18859000	39269000	7068100	0	274630	527	2057	602			3527	1	RAVS(0.013)EGCAS(0.987)EDEVEGEA
CYBRD1	Cytochrome b reductase 1	1.31561e+06	641034	281231	4.63027e+06	3.13031e+06	6.04931e+06	6.17098	2.6255	2.31326	0.0328021	0	1876.9028	Q53TN4-3;Q53TN4	yes	no	3	0.00045985	110.6	By MS/MS	By MS/MS	By MS/MS	By matching		By matching	16234000	4735600	3059100	6831800	1393500	0	214120	1261	1660	1426	257		2741;4563	1	EPNS(0.631)T(0.369)ILHPNGGTEQGAR	EPNS(0.05)T(0.95)ILHPNGGTEQGAR
ARHGEF2	Rho guanine nucleotide exchange factor 2	3.21685e+06	641034	3.57003e+06	1.4548e+07	1.11282e+07	1.40461e+07	5.34771	2.41892	2.09835	0.00171611	1	1328.6321	V9GYM8;Q92974-3;Q92974-2;Q92974;V9GYF0	yes	no	2;3	0.00085871	137.62	By MS/MS	By matching	By MS/MS	By MS/MS		By MS/MS	47743000	14879000	10875000	15863000	3407300	0	2718100	1301	1935	1473			3299	1	QELGS(1)PEER
DLC1	Rho GTPase-activating protein 7	547450	641034	622774	3.93205e+06	2.14694e+06	2.83579e+06	4.92187	2.29921	1.97381	0.0445802	0	2282.9485	Q96QB1-4;Q96QB1-1;Q96QB1-6;Q96QB1	yes	no	2	0.010677	55.841	By MS/MS	By matching	By matching	By matching			9902000	4021500	2098100	3202600	579860	0	0	1464	1992	1654			3423;3424	1	FSDEGDSDSALDSVS(0.004)PCPS(0.498)S(0.498)PK	FSDEGDSDSALDSVS(0.004)PCPS(0.498)S(0.498)PK
EIF4G2	Eukaryotic translation initiation factor 4 gamma 2	674148	641034	1.00949e+06	3.63696e+06	4.82803e+06	3.74976e+06	5.25441	2.39353	2.07193	0.00824957	0	794.37451	H0Y3P2;D3DQV9;P78344-2;P78344;H0YCH5	yes	no	2	0.011361	84.498	By matching	By MS/MS	By MS/MS			By matching	13441000	3719700	4718200	4234800	0	0	768590	1472	500	1662			793	1	FS(1)PTMGR
PUM2	Pumilio homolog 2	674148	641034	622774	6.68336e+06	6.33798e+06	9.50457e+06	11.6235	3.53898	3.26358	0.0206776	1	1376.6321	Q8TB72-4;Q8TB72-3;Q8TB72;C9JW01;A0A0C4DG68;A0A0A0MR59;Q8TB72-2	yes	no	2	0.0047187	103.97	By MS/MS	By MS/MS	By MS/MS				23763000	6835400	6193800	10734000	0	0	0	1653	1877	1873			3179	1	GKAS(1)PFEEDQNR
CASKIN2	Caskin-2	674148	641034	363530	5.21907e+06	4.95564e+06	4.80178e+06	8.92142	3.15727	2.86648	1.3622e-05	0	2426.0847	Q8WXE0-2;Q8WXE0	yes	no	3	1.46e-06	84.665	By MS/MS	By MS/MS	By MS/MS			By matching	15880000	5337800	4842900	5422900	0	0	276780	1771	1911	2010			3250;3251	1	GSGHSQEQPAPQPS(0.712)GGDPS(0.288)PPQER	GSGHSQEQPAPQPS(0.009)GGDPS(0.991)PPQER
ANKIB1	Ankyrin repeat and IBR domain-containing protein 1	5.30852e+06	641034	622774	1.12735e+07	1.04999e+07	1.69628e+07	5.89384	2.55921	2.24429	0.0159833	1	1321.6739	Q9P2G1	yes	yes	2;3	0.00037018	120.6	By MS/MS	By MS/MS	By MS/MS	By matching			46571000	11530000	10261000	19157000	5622800	0	0	1835	2190	2086			3791	1	GVAPADS(1)PEAPRR
DDX20	Probable ATP-dependent RNA helicase DDX20	912507	641034	622774	6.53122e+06	5.50002e+06	7.36193e+06	8.91101	3.15559	2.86473	0.0072923	0	1821.8745	E9PJ60;Q9UHI6	yes	no	2	3.19e-05	128.45	By MS/MS	By MS/MS	By MS/MS	By matching			21335000	6679800	5374900	8314200	966530	0	0	2064	622	2330	91		964	1	ISLEQPPNGS(0.961)DT(0.039)PNPEK
TMEM63B	CSC1-like protein 2	3.41049e+06	641034	1.18017e+06	1.71029e+07	1.1035e+07	8.78593e+06	7.05774	2.81921	2.51478	0.0396005	0	1439.6892	E9PNG1;H3BLW6;Q5T3F8-2;Q5T3F8-3;Q5T3F8	yes	no	2	8.88e-70	174.94	By MS/MS	By MS/MS	By MS/MS	By MS/MS		By MS/MS	42710000	17492000	10784000	9922400	3612400	0	898540	2743	644	3089;3090			1008;1009;1010	1	LTS(1)VSSSVDFDQR	LT(0.019)S(0.981)VS(0.042)S(0.813)S(0.145)VDFDQR	LTS(0.003)VSS(0.032)S(0.965)VDFDQR
SCRIB	Protein scribble homolog	674148	641034	964791	6.09025e+06	3.22732e+06	5.54239e+06	6.5176	2.70434	2.39528	0.039479	1	2343.0107	A0A0G2JMS7;A0A0G2JNZ2;Q14160-2;Q14160;A0A0G2JPP5;Q14160-3	yes	no	3	5.22e-05	89.186	By MS/MS	By MS/MS	By matching			By MS/MS	16377000	6228800	3153900	6259300	0	0	734560	3670	223	4154			374;375	1	RSEACPCQPDS(0.69)GS(0.31)PLPAEEEKR	SEACPCQPDS(0.095)GS(0.905)PLPAEEEK
SSBP1	Single-stranded DNA-binding protein, mitochondrial	1.3176e+06	641034	622774	3.14672e+07	3.72525e+07	2.00761e+07	34.3982	5.10426	4.89199	0.0292545	0	1610.7424	Q04837;C9K0U8;A0A0G2JLD8;E7EUY5	yes	no	2;3	0	290.28	By MS/MS	By MS/MS	By MS/MS	By MS/MS			92656000	32183000	36405000	22673000	1395600	0	0	3946	1497	4467;4468			4987	1	SGDSEVY(1)QLGDVSQK
IRS2	Insulin receptor substrate 2	674148	641034	622774	2.58402e+06	4.21621e+06	2.83145e+06	4.97002	2.31325	1.98842	0.0369495	0	1008.524	Q9Y4H2	yes	yes	2	0.0054884	87.568	By MS/MS	By MS/MS	By MS/MS	By MS/MS			9960700	2642800	4120300	3197700	0	0	0	5005	2267	5688			3951	1	TYS(0.994)LT(0.004)T(0.001)PAR
SRSF1	Serine/arginine-rich splicing factor 1	674148	641034	1.4252e+06	1.00758e+07	1.52008e+07	1.18484e+07	13.5474	3.75994	3.49346	0.014692	1	1189.584	J3KSR8;J3KTL2;Q07955	yes	no	2	0.0063392	97.957	By matching	By MS/MS	By MS/MS			By matching	39626000	10305000	14855000	13381000	0	0	1085100	5038	971	5725			1506	1	VDGPRS(0.995)PS(0.005)YGR
MICALL1	MICAL-like protein 1	674148	641034	609312	7.21389e+06	5.74274e+06	3.43489e+06	8.51732	3.0904	2.79691	0.0482382	0	1479.7504	Q8N3F8;H0Y6J8	yes	no	2	8.86e-06	135.91	By MS/MS	By MS/MS	By MS/MS			By matching	17333000	7378000	5612100	3879200	0	0	463910	5088	1825	5780			3102	1	VEQMPQAS(1)PGLAPR
VPS51	Vacuolar protein sorting-associated protein 51 homolog	1.34375e+07	1.45836e+07	1.56219e+07	1.5471e+07	1.50412e+07	1.68769e+07	1.08584	0.118809	-0.294528	0.212376	0	2488.1102	E9PKE5;A0A1W2PQZ2;E9PQD5;E9PRV0;E9PKX7;Q9UID3	yes	no	3	1.57e-16	122.11	By MS/MS	By MS/MS	By MS/MS	By MS/MS	By MS/MS	By MS/MS	85604000	15823000	14699000	19060000	14233000	9894800	11894000	1	272	1			496;497
VPS51	Vacuolar protein sorting-associated protein 51 homolog	674148	2.80505e+06	7.71179e+06	4.88077e+06	6.05013e+06	1.30181e+06	1.09309	0.128407	-0.284543	0.898126	1	2644.2113	E9PKE5;A0A1W2PQZ2;E9PQD5;E9PRV0;E9PKX7;Q9UID3	yes	no	3	0.00013656	66.853	By MS/MS	By MS/MS	By matching		By MS/MS	By matching	20149000	4991800	5912500	1470200	0	1903200	5871500	2	272	2			496;497
LZTS2	Leucine zipper putative tumor suppressor 2	4.85233e+06	641034	3.02916e+06	4.38113e+06	6.10908e+06	2.97118e+06	1.57951	0.659475	0.267943	0.344302	0	857.47191	Q9BRK4	yes	yes	2	0.0011617	107.03	By MS/MS	By MS/MS	By MS/MS	By MS/MS		By matching	21252000	4480800	5970100	3355500	5139600	0	2306300	5	2026	5			3479
TRAF2	TNF receptor-associated factor 2	674148	2.25589e+06	622774	805222	2.71005e+06	3.51609e+06	1.9791	0.984841	0.606432	0.305212	0	1969.052	B1AMY1;B1AMX7;B1AMX8;Q12933-4;Q12933-3;Q12933;Q12933-2	yes	no	2;3	7.8e-05	93.348	By matching	By MS/MS	By MS/MS		By MS/MS		8973400	823540	2648400	3970900	0	1530600	0	6	341	6			4134
TOMM22	Mitochondrial import receptor subunit TOM22 homolog	1.85885e+08	4.74141e+08	6.99899e+07	6.35405e+08	1.13911e+08	2.78611e+08	1.40809	0.493738	0.095522	0.639298	0	1962.0058	Q9NS69	yes	yes	2;3	6.4e-134	210.43	By MS/MS	By MS/MS	By MS/MS	By MS/MS	By MS/MS	By MS/MS	1647700000	649860000	111320000	314650000	196890000	321700000	53288000	7	2143	7;8			3701
LRCH4	Leucine-rich repeat and calponin homology domain-containing protein 4	2.67201e+07	7.75384e+07	1.95674e+06	6.3741e+07	1.7977e+07	5.36255e+07	1.27424	0.349633	-0.0543945	0.733347	0	2616.3507	O75427	yes	yes	2;3;4	8.6e-14	92.967	By MS/MS	By MS/MS	By MS/MS	By MS/MS	By MS/MS	By MS/MS	225720000	65191000	17568000	60562000	28302000	52609000	1489800	8	1123	9			1743;4383;4384
LRCH4	Leucine-rich repeat and calponin homology domain-containing protein 4	6.97978e+06	1.2324e+07	3.07907e+06	2.01477e+07	5.62588e+06	1.66591e+07	1.89577	0.922782	0.54187	0.275908	1	2772.4519	O75427	yes	yes	2;3	0.00042305	61.522	By MS/MS	By MS/MS	By MS/MS	By MS/MS	By MS/MS	By MS/MS	63017000	20606000	5497900	18814000	7393000	8361700	2344300	9	1123	10			1743;4383;4384
PCYT1A	Choline-phosphate cytidylyltransferase A	1.25944e+07	641034	2.41671e+07	1.36153e+07	1.53778e+07	2.75069e+07	1.5106	0.595119	0.200991	0.481589	0	1326.5099	P49585	yes	yes	2	0.00045545	115.57	By matching	By matching	By MS/MS	By matching		By MS/MS	91758000	13925000	15028000	31065000	13340000	0	18400000	10	1390	11			2232
YBX1	Nuclease-sensitive element-binding protein 1	5.33335e+07	6.19391e+07	6.20791e+07	5.14466e+07	6.74105e+07	8.56802e+07	1.15329	0.205751	-0.20408	0.460069	0	1896.7973	P67809;H0Y449	yes	no	2;3	1.91e-38	163.41	By MS/MS	By MS/MS	By MS/MS	By MS/MS	By MS/MS	By MS/MS	361040000	52617000	65877000	96763000	56491000	42025000	47265000	12	1461	13;14;15			2303
TOE1	Target of EGR1 protein 1	1.48659e+06	8.16741e+06	4.63942e+06	2.29773e+06	2.90478e+06	3.78093e+06	0.628502	-0.67001	-1.11516	0.457676	0	1846.8181	Q96GM8	yes	yes	2	4.41e-05	109.13	By MS/MS	By MS/MS	By MS/MS	By MS/MS	By MS/MS	By MS/MS	20107000	2350000	2838700	4270000	1574600	5541500	3532300	14	1961	17;18			3352
RAVER1	Ribonucleoprotein PTB-binding 1	1.90662e+07	5.61306e+07	9.98401e+06	5.07603e+07	1.78327e+07	4.09633e+07	1.28616	0.363072	-0.0404142	0.663453	1	1573.8576	A0A087WZ13;Q8IY67-2;Q8IY67-3;Q8IY67	yes	no	2;3	1.25e-05	131.61	By MS/MS	By MS/MS	By MS/MS	By MS/MS	By MS/MS	By MS/MS	181480000	51915000	17427000	46262000	20195000	38084000	7601500	15	80	19			139;140
MAP1B	Microtubule-associated protein 1B;MAP1B heavy chain;MAP1 light chain LC1	645844	7.65539e+06	6.62913e+06	1.57253e+07	9.183e+06	7.2222e+06	2.15202	1.10569	0.732158	0.166361	0	1939.9163	P46821	yes	yes	2	0.00015172	114.96	By MS/MS	By MS/MS	By matching	By MS/MS	By MS/MS	By MS/MS	44139000	16083000	8974100	8156400	684080	5194100	5047200	16	1376	20			4467;4468
VPS13C	Vacuolar protein sorting-associated protein 13C	4.38122e+06	641034	1.04269e+07	5.40895e+06	9.82143e+06	6.35099e+06	1.39693	0.482259	0.0835795	0.565058	1	2359.1485	Q709C8-2;Q709C8	yes	no	3	0.030381	54.004	By matching	By MS/MS	By matching	By matching		By matching	34882000	5532000	9598000	7172500	4640600	0	7938700	19	1747	23			5020
SAMD4B	Protein Smaug homolog 2	3.3951e+06	7.67145e+06	3.56346e+06	853098	774223	7.59286e+06	0.630223	-0.666065	-1.11106	0.541526	0	3245.4709	M0R0X3;A0A087WZT0;M0QZ22;Q5PRF9	yes	no	3	0.00090368	56.631			By MS/MS	By MS/MS	By MS/MS	By MS/MS	20089000	0	0	8575000	3596100	5205000	2713100	22	91	27			151;152
FRMD4A	FERM domain-containing protein 4A	674148	641034	5.02373e+06	1.60821e+06	2.51481e+06	1.9691e+06	0.961068	-0.0572902	-0.47773	0.960425	0	1687.8312	Q9P2Q2	yes	yes	2	0.0058261	62.237	By matching	By matching	By matching			By MS/MS	10151000	1644800	2457600	2223800	0	0	3824900	23	2192	28		489	3794
KTN1	Kinectin	3.87735e+07	3.3128e+07	4.14938e+06	2.71054e+07	3.24737e+07	4.23208e+06	0.839059	-0.253155	-0.681494	0.782593	0	2265.0132	Q86UP2-2;Q86UP2-3;Q86UP2-4;Q86UP2;G3V4Y7;B7Z6P3;H0YJP2	yes	no	2;3	4.43e-35	160.27	By MS/MS	By MS/MS	By matching	By MS/MS	By MS/MS	By matching	130940000	27722000	31735000	4779500	41069000	22477000	3159200	24	1782	29			2974
TBC1D10B	TBC1 domain family member 10B	5.28803e+07	2.70115e+07	5.63263e+07	4.88879e+07	6.28037e+07	2.48736e+07	1.00255	0.0036706	-0.41431	0.994001	0	1172.6302	Q4KMP7;Q4KMP7-2	yes	no	2	0.00064678	109.95	By MS/MS	By MS/MS	By MS/MS	By MS/MS	By MS/MS	By MS/MS	256690000	50000000	61375000	28091000	56011000	18327000	42885000	25	1643	30			2711
ADSL	Adenylosuccinate lyase	674148	1.87534e+06	4.02631e+06	904171	777559	1.26905e+06	0.448733	-1.15607	-1.62083	0.342632	0	1288.5432	B4DEP1;A0A1W2PRX2;A0A096LP72;A0A096LNY4;A0A096LNY5;A0A1B0GTG9;A0A1B0GWF8;A0A1B0GWJ0;A0A1B0GTJ7;A0A0A6YY92;P30566-2;P30566	yes	no	2	0.0017802	92.939	By matching	By matching	By matching		By matching	By MS/MS	7455700	924740	759870	1433200	0	1272400	3065500	26	115	31			178
MYD88	Myeloid differentiation primary response protein MyD88	674148	1.99281e+06	446854	1.43476e+06	774223	1.34042e+06	1.13989	0.188893	-0.221617	0.801563	0	2410.2275	Q99836-4;Q99836-3;Q99836-2;Q99836;Q99836-6	yes	no	3	0.0088222	50.055	By matching		By matching		By MS/MS	By matching	4673500	1467400	0	1513800	0	1352100	340220	27	2020	32		446	3465;3466;3467;4690
ASPSCR1	Tether containing UBX domain for GLUT4	2.5438e+06	641034	4.76826e+06	4.59516e+06	4.89741e+06	4.91025e+06	1.81097	0.856763	0.473188	0.212486	0	1471.7671	J3KRF7;J3KRY8;Q9BZE9-3;Q9BZE9;Q9BZE9-2	yes	no	2	8.12e-14	144.88	By matching	By MS/MS	By MS/MS	By MS/MS		By MS/MS	21356000	4699700	4786000	5545400	2694400	0	3630400	29	966	34			1499
TCOF1	Treacle protein	2.21874e+07	641034	1.58859e+07	1.3936e+07	2.46457e+06	1.35246e+07	0.772972	-0.371513	-0.804625	0.717501	1	1109.6193	J3KQ96;E7ETY2;Q13428-6;Q13428-7;Q13428-5;H0YAB7;Q13428-2;Q13428-8;Q13428;Q13428-3;Q13428-4	no	no	2;3	0.00063619	118.76	By MS/MS	By matching	By MS/MS	By MS/MS		By MS/MS	67532000	14253000	2408500	15274000	23501000	0	12095000	32	575;1543	37			875
ZNF316	Zinc finger protein 316	674148	641034	622774	866175	603233	929737	1.23798	0.307985	-0.097723	0.262415	0	1676.8482	A6NFI3	yes	yes	2	0.0072313	65.241	By MS/MS	By matching	By matching				2525400	885880	589510	1050000	0	0	0	35	303	40			535
RPL14	60S ribosomal protein L14	2.41436e+07	4.24089e+07	1.20661e+07	2.98196e+07	1.21954e+07	4.60043e+07	1.11957	0.16295	-0.248607	0.823563	1	897.56475	P50914	yes	yes	2	5.93e-08	163.84	By MS/MS	By MS/MS	By MS/MS	By MS/MS	By MS/MS	By MS/MS	157910000	30498000	11918000	51955000	25573000	28774000	9186700	36	1399	41			2247
FAM129B	Niban-like protein 1	2.03134e+08	2.75583e+08	9.58985e+07	2.75884e+08	5.84282e+07	5.06176e+08	1.4627	0.54863	0.152628	0.575828	0	1967.0476	Q96TA1-2;Q96TA1	yes	no	2;3	4.74e-05	97.284	By MS/MS	By MS/MS	By MS/MS	By MS/MS	By MS/MS	By MS/MS	1386100000	282160000	57099000	571650000	215160000	186980000	73014000	39	2007	44;45			3443;3444;3445
UBR4	E3 ubiquitin-protein ligase UBR4	5.82901e+06	6.71138e+06	8.55093e+06	7.30678e+06	5.66037e+06	9.15304e+06	1.04878	0.0687143	-0.346643	0.80392	0	1702.9043	Q5T4S7-3;Q5T4S7-4;Q5T4S7;Q5T4S7-2;Q5T4S7-5	yes	no	2;3	1.16e-30	162.81	By MS/MS	By MS/MS	By MS/MS	By MS/MS	By MS/MS	By MS/MS	40580000	7473000	5531600	10337000	6174100	4553600	6510400	41	1678	47			2772;2773
NUP155	Nuclear pore complex protein Nup155	7.36951e+06	4.09866e+06	3.06895e+06	4.24747e+06	4.66564e+06	3.43658e+06	0.849528	-0.235267	-0.662885	0.635746	0	980.5291	E9PF10;O75694;O75694-2	yes	no	2	0.00020326	128.03	By MS/MS	By MS/MS	By MS/MS	By MS/MS	By MS/MS	By MS/MS	25708000	4344100	4559500	3881100	7805800	2780900	2336600	42	601	48			935
TRIM28	Transcription intermediary factor 1-beta	1.14039e+08	1.09834e+08	1.26075e+08	1.2878e+08	1.39504e+08	1.2153e+08	1.11392	0.15565	-0.256202	0.136446	0	2386.0997	Q13263-2;Q13263	yes	no	2;3	2.29e-104	178.02	By MS/MS	By MS/MS	By MS/MS	By MS/MS	By MS/MS	By MS/MS	696590000	131710000	136330000	137250000	120790000	74521000	95989000	43	1535	49			2474;2475;2476;2477;2478
TRIM28	Transcription intermediary factor 1-beta	1.98933e+06	641034	4.31329e+07	5.59952e+07	2.62082e+07	6.75096e+07	3.27146	1.70994	1.36077	0.137015	1	2542.2008	Q13263-2;Q13263	yes	no	2;3;4	1.54e-14	97.248	By MS/MS	By MS/MS	By MS/MS	By matching		By MS/MS	194070000	57269000	25612000	76242000	2107100	0	32840000	44	1535	50			2474;2475;2476;2477;2478
AGPS	Alkyldihydroxyacetonephosphate synthase, peroxisomal	3.95392e+07	1.64645e+07	1.31605e+07	3.74892e+07	5.41939e+07	1.82795e+07	1.58988	0.668914	0.277763	0.366467	0	2082.0593	O00116;B8ZZ81	yes	no	2;3	4.69e-07	111.57	By MS/MS	By MS/MS	By MS/MS	By MS/MS	By MS/MS	By MS/MS	175020000	38342000	52961000	20644000	41880000	11171000	10020000	45	1036	51			1581
FGD6	FYVE, RhoGEF and PH domain-containing protein 6	674148	196112	2.9028e+06	896955	2.08166e+06	892761	1.02605	0.0371079	-0.379525	0.974016	0	988.50769	F8VY01;Q6ZV73-2;Q6ZV73	yes	no	2	0.0044902	93.561	By matching	By matching		By MS/MS	By matching	By MS/MS	5294800	917360	2034300	0	0	133060	2210100	48	721	54			1105
DST	Dystonin	1.81608e+06	3.54773e+06	1.6934e+06	4.87901e+06	3.32739e+06	1.34112e+06	1.35287	0.436027	0.0354838	0.531153	0	1286.683	Q03001-13;A0A0J9YX05	yes	no	2	0.0020169	100.19	By matching	By MS/MS	By MS/MS	By MS/MS	By MS/MS	By MS/MS	15376000	4990000	3251700	1514600	1923600	2407100	1289300	52	1491	58			2358
SYNPO	Synaptopodin	1.86518e+07	3.01257e+07	6.83363e+06	1.96822e+07	3.05275e+07	1.10187e+07	1.10101	0.138828	-0.273702	0.841823	1	1804.0094	Q8N3V7-2;Q8N3V7-3;Q8N3V7	yes	no	2;3	2.57e-16	145.79	By MS/MS	By MS/MS	By MS/MS	By MS/MS	By MS/MS	By MS/MS	107810000	20130000	29833000	12444000	19756000	20440000	5202900	53	1826	59			3103
STRIP1	Striatin-interacting protein 1	4.44891e+07	4.30825e+07	6.07723e+07	8.50854e+07	9.04629e+07	7.08557e+07	1.66103	0.732081	0.343478	0.0160228	0	1739.869	Q5VSL9-3;Q5VSL9-2;Q5VSL9	yes	no	2;3	6.38e-126	219.41	By MS/MS	By MS/MS	By MS/MS	By MS/MS	By MS/MS	By MS/MS	378070000	87021000	88405000	80021000	47123000	29231000	46270000	54	1685	60			2795
ANLN	Actin-binding protein anillin	1.73442e+07	2.18544e+07	5074950	2.6728e+07	6.83499e+06	1.79067e+07	1.16254	0.217278	-0.192088	0.769297	1	1861.017	Q9NQW6;Q9NQW6-2	yes	no	3	2.66e-09	133.27	By MS/MS	By MS/MS	By MS/MS	By MS/MS	By MS/MS	By MS/MS	91301000	27336000	6679500	20223000	18371000	14828000	3863900	55	2133	61			3683
STRIP2	Striatin-interacting protein 2	1.55296e+06	8.68002e+06	1.30644e+06	5.5652e+06	3.26416e+06	1.0189e+07	1.64812	0.720825	0.331767	0.475612	0	2225.1216	Q9ULQ0-2;Q9ULQ0	yes	no	2;3	3.81e-05	86.039	By MS/MS	By matching	By MS/MS	By matching	By MS/MS	By matching	28917000	5691800	3189900	11507000	1644900	5889300	994680	56	2225	62			3854;3855
ELK3	ETS domain-containing protein Elk-3	4.20817e+06	641034	2.3907e+06	2.51782e+06	3.42727e+06	1.36671e+06	1.00993	0.0142575	-0.403296	0.985119	0	1300.6987	G3V1Z7;P41970	yes	no	2	0.0099041	75.589	By matching	By MS/MS	By matching	By MS/MS		By matching	13745000	2575100	3349300	1543500	4457300	0	1820200	57	765	63			1178
SH3PXD2A	SH3 and PX domain-containing protein 2A	3.0202e+06	641034	4.22989e+06	3.62376e+06	5074950	3.70239e+06	1.57153	0.652166	0.26034	0.29068	0	1496.7583	H0Y507;Q5TCZ1-2;Q5TCZ1-3;Q5TCZ1	yes	no	2	0.0026201	83.54	By MS/MS	By MS/MS	By MS/MS	By MS/MS		By matching	19266000	3706200	4959500	4181300	3199000	0	3220500	58	821	64			1284
SCAMP2	Secretory carrier-associated membrane protein 2	1.82996e+07	641034	1.47695e+07	4.39971e+07	3.65802e+07	2.04374e+07	2.99657	1.58331	1.22904	0.0671734	0	1178.5316	O15127	yes	yes	1;2	7.73e-32	179.6	By MS/MS	By MS/MS	By matching	By matching		By MS/MS	134460000	44998000	35748000	23081000	19383000	0	11245000	59	1064	65			1635;1636
TJP2	Tight junction protein ZO-2	2.04135e+07	8.2047e+06	580942	1.69211e+07	4.05085e+07	5.76127e+07	3.93993	1.97817	1.63982	0.120377	2	2348.1761	A0A1B0GTW1;Q9UDY2-3;Q9UDY2;Q9UDY2-7	yes	no	3;4	5.54e-05	88.541	By MS/MS	By MS/MS	By MS/MS	By MS/MS	By MS/MS	By matching	149590000	17306000	39587000	65065000	21622000	5566800	442310	60	245	66;67			433;434
MAP4K4	Mitogen-activated protein kinase kinase kinase kinase 4	7.02444e+06	6.23178e+06	2.83451e+07	2.47431e+07	3.49368e+07	1.62695e+07	1.82565	0.868411	0.485306	0.278871	0	1605.7846	C9J840;E7EX83;A0A0D9SG62;H7C0P6;E7ENQ1;G3XAA2;H7C360;G5E948;E7EN19;A0A0D9SEY1;O95819-4;O95819-2;O95819;O95819-5;O95819-6;O95819-3	yes	no	2	1.06e-54	162.64	By MS/MS	By MS/MS	By MS/MS	By MS/MS	By MS/MS	By MS/MS	111070000	25306000	34142000	18374000	7440300	4228200	21581000	61	209	68;69	28		340;341
GBF1	Golgi-specific brefeldin A-resistance guanine nucleotide exchange factor 1	2.0438e+06	1.54947e+06	2.89085e+06	3.05715e+06	3.17308e+06	5.43578e+06	1.79917	0.847328	0.463372	0.141811	0	1530.7274	Q92538-3;Q92538-2;Q92538	yes	no	2	7.02e-16	146.3	By MS/MS	By MS/MS	By MS/MS	By MS/MS	By MS/MS	By MS/MS	17784000	3126700	3100900	6138900	2164800	1051300	2201000	62	1917	70;71			3261;3262;3263
DSG2	Desmoglein-2	2.61999e+07	514496	3.78464e+07	1.165e+07	1.86574e+07	868578	0.482894	-1.05022	-1.51071	0.431741	0	1564.6641	Q14126	yes	yes	2;3	4.73e-86	212.59	By MS/MS	By MS/MS	By MS/MS	By MS/MS	By matching	By MS/MS	88044000	11915000	18233000	980930	27751000	349080	28815000	63	1568	72			2543;4995
MPRIP	Myosin phosphatase Rho-interacting protein	3.67503e+06	3.34508e+07	2.50536e+06	1.71635e+07	2.79519e+06	1.62474e+07	0.913577	-0.130402	-0.55379	0.925253	1	2340.1155	Q6WCQ1;Q6WCQ1-2;J3KSW8;Q6WCQ1-3;H0Y2S9;H0Y7E2;K7EL39;J3QRL2;H7C3G6	yes	no	2;3	3e-06	102.45	By MS/MS	By MS/MS	By MS/MS	By MS/MS	By MS/MS	By MS/MS	67131000	17554000	2731600	18349000	3892600	22696000	1907500	66	1735	75;76		388	2879;5018
PDS5A	Sister chromatid cohesion protein PDS5 homolog A	5.07316e+06	2.68169e+06	7.72505e+06	3.92384e+06	4.497e+06	2.26236e+06	0.690134	-0.535052	-0.974761	0.396593	0	1554.7638	Q29RF7	yes	yes	2	2.43e-10	139.21	By matching	By MS/MS	By MS/MS	By MS/MS	By MS/MS	By MS/MS	24037000	4013100	4394700	2555000	5373500	1819500	5881600	69	1631	79			2673
PSEN1	Presenilin-1;Presenilin-1 NTF subunit;Presenilin-1 CTF subunit;Presenilin-1 CTF12;Presenilin	7.62007e+06	1.46691e+08	8.17464e+06	6.44342e+07	1.09041e+07	1.23248e+08	1.22218	0.289455	-0.117	0.842913	0	1999.9698	P49768-7;P49768-2;P49768;E7ES96	yes	no	2;3	7.27e-86	200.33	By MS/MS	By MS/MS	By MS/MS	By MS/MS	By MS/MS	By MS/MS	329570000	65900000	10656000	139190000	8071200	99528000	6223900	71	1392	81;82			2233;2234;2235
ADD1	Alpha-adducin	1.51708e+07	3.96484e+06	3.11125e+07	1.257e+07	2.02261e+07	8.11147e+06	0.814113	-0.2967	-0.726795	0.744083	0	1472.7987	P35611;P35611-3;A0A0A0MSR2;E7EV99;E7ENY0;P35611-5;P35611-2;P35611-6;P35611-4;D6RJE2;D6RAH3;D6RF25	yes	no	2;3	2.08e-06	135.94	By MS/MS	By MS/MS	By MS/MS	By MS/MS	By MS/MS	By MS/MS	84228000	12856000	19766000	9160700	16069000	2690100	23688000	72	1342	83			2104;4457
PHYHD1	Phytanoyl-CoA dioxygenase domain-containing protein 1	674148	641034	622774	1.05637e+06	737160	312941	1.08695	0.120291	-0.292987	0.818816	0	1130.5754	F8WCG7;X6RFQ9;X6RCI6;G5E9M0;X6RJK6;Q5SRE7-2;Q5SRE7;Q5SRE7-3	yes	no	2	0.0031269	89.827	By MS/MS	By MS/MS	By matching				2154200	1080400	720390	353420	0	0	0	78	747	89			1155
BCL2L12	Bcl-2-like protein 12	1.77369e+07	8.49932e+06	2.42078e+07	3.55121e+07	3.87147e+07	3.35626e+07	2.13681	1.09546	0.721514	0.041423	0	1541.766	A0A087WSV0;Q9HB09-3;Q9HB09	yes	no	2;3	2.66e-17	154.13	By MS/MS	By MS/MS	By MS/MS	By MS/MS	By MS/MS	By MS/MS	155040000	36320000	37834000	37904000	18787000	5766700	18431000	80	14	91			12
FAM63A	Protein FAM63A	3.81164e+06	641034	622774	2.343e+06	4.7256e+06	4.01363e+06	2.1835	1.12664	0.753951	0.201372	0	1499.6861	Q8N5J2;Q8N5J2-3	yes	no	2	0.00055794	106.55	By matching	By MS/MS	By MS/MS	By MS/MS			15584000	2396300	4618100	4532800	4037300	0	0	81	1834	92;93		412	3126
GORASP2	Golgi reassembly-stacking protein 2	3.03417e+06	5.34393e+06	1.41732e+06	5.60587e+06	3.77958e+06	892761	1.04929	0.0694106	-0.345919	0.932575	0	1642.8414	Q9H8Y8-2;Q9H8Y8;Q9H8Y8-3	yes	no	2	0.00017022	115.26	By MS/MS	By MS/MS		By MS/MS	By MS/MS	By matching	17346000	5733400	3693600	0	3213800	3625800	1079100	82	2108	94			3641;4713;4714
VAMP2;VAMP3	Vesicle-associated membrane protein 2;Vesicle-associated membrane protein 3	6.90708e+06	4.1389e+06	7.59397e+06	1.31978e+07	1.27347e+07	5.58817e+06	1.69103	0.757898	0.370336	0.216929	0	1664.8006	J3QRU4;F8WCA0;L7N2F9;P63027;K7ENK9;K7EKX0;Q15836	yes	no	2	1.07e-59	186.17	By matching	By MS/MS	By MS/MS	By MS/MS	By MS/MS	By MS/MS	48159000	13498000	12445000	6311000	7316000	2808200	5781800	84	746	96			1153;4256
SIRT1	NAD-dependent protein deacetylase sirtuin-1;SirtT1 75 kDa fragment	2.53011e+06	641034	3.49201e+06	2.83716e+06	3.57595e+06	2.45831e+06	1.33141	0.41296	0.0114863	0.481357	0	1923.9286	Q96EB6-2;Q96EB6	yes	no	2;3	4.82e-05	108.71	By MS/MS	By MS/MS	By MS/MS	By MS/MS		By MS/MS	14511000	2901700	3494600	2776300	2679900	0	2658700	89	1955	101			3343;3344
FASN	Fatty acid synthase;[Acyl-carrier-protein] S-acetyltransferase;[Acyl-carrier-protein] S-malonyltransferase;3-oxoacyl-[acyl-carrier-protein] synthase;3-oxoacyl-[acyl-carrier-protein] reductase;3-hydroxyacyl-[acyl-carrier-protein] dehydratase;Enoyl-[acyl-carrier-protein] reductase;Oleoyl-[acyl-carrier-protein] hydrolase	2.70052e+06	641034	3.01602e+06	2.75718e+06	2.65807e+06	1.10594e+06	1.02573	0.0366579	-0.379993	0.95569	0	1387.6289	A0A0U1RQF0;P49327	yes	no	2	5.59e-11	154.13	By matching	By MS/MS	By matching	By MS/MS		By MS/MS	11823000	2819900	2597600	1249000	2860400	0	2296300	90	233	102			4106
CAV1	Caveolin;Caveolin-1	1.10593e+08	1.39276e+08	5.45256e+07	2.2989e+08	1.71225e+08	2.74698e+08	2.22019	1.15069	0.778965	0.0351673	1	1732.8268	C9JKI3;Q03135-2	yes	no	2;3	3.99e-182	244.18	By MS/MS	By MS/MS	By MS/MS	By MS/MS	By MS/MS	By MS/MS	965830000	235120000	167330000	310230000	117140000	94497000	41514000	92	454	104;105			737
SORBS3	Vinexin	1.04579e+06	641034	3.27595e+06	1.16304e+06	1.06902e+06	892761	0.629653	-0.667372	-1.11242	0.53299	0	975.47739	O60504-2;E5RIA0;E5RJP2	yes	no	2	0.002951	93.345	By matching	By MS/MS		By matching		By MS/MS	5836100	1189500	1044700	0	1107700	0	2494200	93	1100	106			1715
RPS3A	40S ribosomal protein S3a	1.93853e+07	1.71941e+07	2.90359e+07	1.73376e+07	2.23863e+07	3.9675e+07	1.21007	0.275085	-0.13195	0.590945	0	1289.5776	D6RAT0;P61247;D6R9B6;H0Y9Y4	yes	no	2	0.0001021	138.2	By matching	By MS/MS	By MS/MS	By MS/MS	By MS/MS	By MS/MS	138720000	17732000	21877000	44807000	20533000	11666000	22107000	96	511	109			808
MLLT4	Afadin	1.8174e+06	641034	4.19679e+06	2.9276e+06	774223	3.3575e+06	1.06072	0.0850415	-0.329658	0.923737	1	1914.9296	A8MQ02;J3KN01;P55196;P55196-5;P55196-3;P55196-1;Q5TIG5;P55196-2;P55196-6	yes	no	3	0.00019649	97.388	By MS/MS		By MS/MS	By matching		By MS/MS	11906000	2994200	0	3791800	1925000	0	3195300	97	319	110			550;551
NAP1L4	Nucleosome assembly protein 1-like 4	5.98384e+06	2.40579e+06	1.32354e+07	9.93499e+06	1.17206e+07	1.36831e+07	1.63416	0.708547	0.318994	0.285566	0	1817.8068	E9PKI2;C9J1B1;E9PNW0;E9PJJ2;E9PS34;E9PNJ7;E9PP22;E9PKT8;C9J6D1;C9JZI7;Q99733;Q99733-2	yes	no	2	5.94e-25	159.64	By MS/MS	By MS/MS	By MS/MS	By MS/MS	By MS/MS	By MS/MS	55115000	10161000	11454000	15453000	6338100	1632300	10077000	98	417	111;112			681;682;683
AHNAK	Neuroblast differentiation-associated protein AHNAK	2.76888e+07	641034	1.42572e+07	1.74696e+07	6.77277e+06	2.70447e+07	1.20429	0.268181	-0.139132	0.782243	1	3007.5601	Q09666	yes	yes	2;3	1.17e-05	76.519	By MS/MS	By MS/MS	By MS/MS	By MS/MS		By MS/MS	95212000	17867000	6618700	30543000	29328000	0	10855000	100	1510	114			2386
EFHD2	EF-hand domain-containing protein D2	3.63132e+06	1.55006e+06	5.43798e+06	2.03941e+06	4.17518e+06	892761	0.669282	-0.579314	-1.02081	0.473848	0	1567.759	Q96C19	yes	yes	2	8.3e-23	164.63	By matching	By MS/MS		By MS/MS	By MS/MS	By MS/MS	15204000	2085800	4080200	0	3846300	1051700	4140300	104	1945	118			3319;3320
SEC16A	Protein transport protein Sec16A	3.11149e+06	4.2882e+06	3.13843e+06	1.30061e+07	1.02035e+07	3.11072e+06	2.49763	1.32056	0.955692	0.214306	0	1891.9527	F1T0I1;J3KNL6;O15027-2;O15027-4;O15027-3;O15027;O15027-5;A0A0C4DH09;X6RGP5	yes	no	2;3	0.00012044	106.75	By MS/MS	By MS/MS	By MS/MS	By MS/MS	By MS/MS	By MS/MS	35381000	13302000	9971400	3513100	3295700	2909500	2389500	111	658	125			1031;1032
CSF1	Macrophage colony-stimulating factor 1;Processed macrophage colony-stimulating factor 1	3.84648e+07	1.92457e+07	4.03984e+07	5.02528e+07	5.04875e+07	4.33497e+07	1.46867	0.554515	0.15875	0.140268	0	1953.8916	P09603-3;P09603-2;P09603	yes	no	2;3	5.45e-61	191.36	By MS/MS	By MS/MS	By MS/MS	By MS/MS	By MS/MS	By MS/MS	234250000	51396000	49339000	48957000	40742000	13058000	30758000	112	1227	126			1927;1928
MAP1B	Microtubule-associated protein 1B;MAP1B heavy chain;MAP1 light chain LC1	8.81607e+06	1.05626e+07	622774	2.51284e+07	6.40828e+06	1.66122e+07	2.40727	1.2674	0.900385	0.223916	2	1271.6834	P46821;D6RA32;D6RA40	yes	no	3	0.0052014	91.307	By MS/MS	By MS/MS	By MS/MS	By MS/MS	By MS/MS		67228000	25700000	6262500	18761000	9338000	7166600	0	114	1376	128			2157
TMEM51	Transmembrane protein 51	2.34969e+06	138101	3.16352e+06	1.79722e+06	1.8638e+06	1.94439e+06	0.991877	-0.0117673	-0.430371	0.988037	0	1323.6055	Q9NW97	yes	yes	2	0.00020419	113.53	By MS/MS	By MS/MS	By MS/MS	By MS/MS	By matching	By MS/MS	10846000	1838100	1821400	2195900	2488800	93700	2408600	117	2154	131			3724
PRKCA	Protein kinase C alpha type	4.16927e+06	4.05106e+06	8.41972e+06	4.21286e+06	5.31634e+06	2.16266e+06	0.702634	-0.509155	-0.947819	0.397625	0	1862.8395	P17252;J3KRN5	yes	no	2	2.04e-12	144.41	By MS/MS	By matching	By MS/MS	By matching	By matching	By MS/MS	25522000	4308700	5195400	2442400	4416100	2748600	6410500	118	1270	132			1995
YIPF6	Protein YIPF;Protein YIPF6	1.24631e+07	2.26046e+07	1.01728e+07	1.75742e+07	1.5386e+07	1.68849e+07	1.10178	0.139837	-0.272652	0.728399	0	1569.6907	B1AV70;Q96EC8-2;Q96EC8	yes	no	2	3.82e-14	147.75	By MS/MS	By MS/MS	By MS/MS	By MS/MS	By MS/MS	By MS/MS	88363000	17974000	15036000	19069000	13201000	15337000	7745200	122	346	136			593
FAM134C	Protein FAM134C	7.43474e+06	5.14481e+06	4.60487e+06	5.85364e+06	1.07158e+07	2.92566e+06	1.13446	0.182007	-0.228781	0.775382	0	1830.8748	Q86VR2;K7ENZ6;K7EMF4;K7ELM8;K7EJ34;K7ENF4	yes	no	2;3	8.17e-07	120.63	By MS/MS	By MS/MS	By MS/MS	By MS/MS	By MS/MS	By matching	34635000	5986800	10472000	3304100	7874900	3490700	3506000	123	1785	137			4607;4608
AHNAK	Neuroblast differentiation-associated protein AHNAK	2.483e+08	8.68606e+07	2.26908e+08	1.13645e+08	1.91537e+08	5.2895e+07	0.63707	-0.650476	-1.09484	0.354766	0	908.49673	Q09666	yes	yes	2	4.51e-13	172.61	By MS/MS	By MS/MS	By MS/MS	By MS/MS	By MS/MS	By MS/MS	857830000	116230000	187180000	59737000	2.63e+08	58934000	172760000	127	1510	141			2388
TJP1	Tight junction protein ZO-1	3.9339e+06	2.28493e+06	622774	5.26679e+06	3.67459e+06	7.83273e+06	2.45178	1.29383	0.927882	0.102162	0	3422.6702	G3V1L9;Q07157	yes	no	3	0.00056157	66.479	By MS/MS	By matching	By matching	By MS/MS	By MS/MS		23541000	5386600	3591000	8845900	4166800	1550300	0	131	761	145			1168;1169;4259;4881
NOTCH2	Neurogenic locus notch homolog protein 2;Notch 2 extracellular truncation;Notch 2 intracellular domain	1.83383e+07	3.20462e+07	622774	3.82987e+07	2.05423e+07	1.5493e+07	1.45732	0.543319	0.147103	0.536039	0	1815.801	Q04721	yes	yes	2	9.79e-136	230.69	By MS/MS	By MS/MS	By MS/MS	By matching	By MS/MS		117910000	39170000	20075000	17497000	19424000	21743000	0	132	1496	146			2364
MARCKS	Myristoylated alanine-rich C-kinase substrate	2.95468e+07	3.31604e+07	5.87535e+07	3.14505e+07	4.01084e+07	6.16894e+07	1.09705	0.133628	-0.279111	0.77518	0	1499.674	P29966	yes	yes	2	9.92e-237	258.96	By MS/MS	By MS/MS	By MS/MS	By MS/MS	By MS/MS	By MS/MS	239560000	32166000	39196000	69669000	31296000	22499000	44733000	133	1317	147;148;149			2071;2072;4447;4448
MARCKS	Myristoylated alanine-rich C-kinase substrate	5.23129e+07	8.92203e+06	1.01172e+08	2.132e+07	3.00639e+07	1.16067e+07	0.387857	-1.36641	-1.83964	0.339044	1	1627.7689	P29966	yes	yes	2;3	6.23e-40	181.81	By MS/MS	By MS/MS	By MS/MS	By MS/MS	By MS/MS	By MS/MS	202790000	21805000	29380000	13108000	55410000	6053500	77029000	134	1317	150;151;152			2071;2072;4447;4448
ANXA2	Annexin A2;Annexin	4.72129e+06	641034	3.35738e+06	3.91347e+06	6.45443e+06	9.09372e+06	2.23191	1.15828	0.786867	0.138527	0	1907.8749	P07355;H0YMD0;H0YMU9;H0YN42;P07355-2;H0YNP5;H0YM50;H0YNA0;H0YN28;H0YL33	yes	no	2	0.00023398	115.57	By MS/MS	By matching	By MS/MS	By MS/MS		By MS/MS	28137000	4002500	6307600	10270000	5000800	0	2556200	136	1208	154;155			1886
CANX	Calnexin	2.86111e+09	3.26372e+09	1.01762e+09	3.57576e+09	2.78516e+09	2.43635e+09	1.23169	0.300636	-0.105368	0.526739	1	1427.7005	P27824;P27824-2;P27824-3	yes	no	1;2;3	6.25e-95	219.97	By MS/MS	By MS/MS	By MS/MS	By MS/MS	By MS/MS	By MS/MS	1.515e+10	3657100000	2721800000	2751500000	3030500000	2214400000	774780000	140	1312	159;160;161	217		2053
ARHGAP29	Rho GTPase-activating protein 29	2.15832e+06	641034	1.58071e+07	721291	2.25377e+06	4.94346e+06	0.425579	-1.2325	-1.70034	0.540872	0	1413.6736	Q52LW3;F8VWZ8;Q52LW3-2	yes	no	2;3	3.54e-43	190.34	By matching	By MS/MS	By MS/MS	By matching		By MS/MS	22844000	737700	2202500	5582900	2286100	0	12035000	141	1652	162			2724;2725;2726
MPRIP	Myosin phosphatase Rho-interacting protein	2.91285e+07	5.9295e+07	1.00062e+07	4.10218e+07	1.98721e+07	3.6784e+07	0.992361	-0.0110624	-0.429638	0.988365	0	2278.1342	A0A1W2PPU9;Q6WCQ1;Q6WCQ1-2;J3KSW8;Q6WCQ1-3	no	no	2;3	5.16e-71	180.21	By MS/MS	By MS/MS	By MS/MS	By MS/MS	By MS/MS	By MS/MS	181620000	41955000	19420000	41542000	30853000	40231000	7618400	144	1735;267	165;166			473;474;475
PAG1	Phosphoprotein associated with glycosphingolipid-enriched microdomains 1	2.41229e+06	833852	7.72098e+06	9.83037e+06	7.42522e+06	6.88953e+06	2.20159	1.13855	0.766337	0.157631	0	1256.5673	Q9NWQ8	yes	yes	2	4.96e-11	168.82	By MS/MS	By MS/MS	By MS/MS	By MS/MS	By matching	By MS/MS	34090000	10054000	7256300	7780700	2555100	565760	5878500	145	2156	167			3730;5067
PLLP	Plasmolipin	1.15143e+07	5.57267e+06	1.19855e+07	9.76359e+06	1.42318e+07	6.30451e+06	1.04222	0.0596536	-0.35607	0.901005	1	1120.5877	H3BN27;A0A087WYE0;Q9Y342	yes	no	2	0.0001103	120.53	By MS/MS	By MS/MS	By MS/MS	By MS/MS	By MS/MS	By MS/MS	56116000	9985700	13908000	7120000	12196000	3781000	9125400	146	75	168			131;132
BASP1	Brain acid soluble protein 1	1.94354e+07	1.28205e+07	3.25441e+07	3.65437e+07	5.04579e+07	5.58569e+07	2.2046	1.14052	0.768389	0.0333385	1	2697.2253	P80723-2;P80723	yes	no	3	4.61e-12	117.66	By MS/MS	By MS/MS	By MS/MS	By MS/MS	By MS/MS	By MS/MS	203830000	37375000	49310000	63082000	20586000	8698600	24778000	147	1469	169			4495;4496
ITGA6	Integrin alpha-6;Integrin alpha-6 heavy chain;Integrin alpha-6 light chain;Processed integrin alpha-6	1.60054e+06	3.75717e+06	622774	1.1823e+07	2.20537e+06	9.53468e+06	3.93999	1.97819	1.63985	0.172324	1	1379.6793	P23229-7;P23229-4;P23229-9;P23229-6;P23229-2	yes	no	2;3	0.011023	93.766	By MS/MS	By MS/MS	By MS/MS	By matching	By MS/MS		29259000	12092000	2155200	10768000	1695300	2549200	0	154	1298	177			2042
RAI14	Ankycorbin	774177	641034	5.19211e+06	4.39424e+06	4.08339e+06	464816	1.35341	0.436604	0.036084	0.711569	1	1145.6041	Q9P0K7-3;Q9P0K7;Q9P0K7-2;Q9P0K7-4	no	no	2	0.0020662	109.24	By MS/MS	By MS/MS	By matching	By matching		By MS/MS	13783000	4494200	3990500	524940	820010	0	3953100	156	2178;2179	179			3752;3753
SLC29A2	Equilibrative nucleoside transporter 2	9.93106e+06	4.98799e+06	1.37319e+07	1.96001e+07	1.97759e+07	1.38717e+07	1.8585	0.894137	0.512069	0.0660265	0	1811.8901	Q14542-3;Q14542	yes	no	2	2.67e-195	248.81	By MS/MS	By MS/MS	By MS/MS	By MS/MS	By MS/MS	By MS/MS	79396000	20046000	19326000	15666000	10519000	3384300	10455000	157	1577	180;181	250		2552;2553
SLC16A3	Monocarboxylate transporter 4	1.27483e+07	4.30412e+07	8.13931e+06	4.21227e+07	1.96275e+07	4.31974e+07	1.64163	0.715132	0.325845	0.370575	1	1821.8745	O15427	yes	yes	2	0.00083458	114.06	By MS/MS	By MS/MS	By MS/MS	By MS/MS	By MS/MS	By MS/MS	159950000	43081000	19181000	48785000	13503000	29203000	6197000	159	1074	183;184	167		1661;4362;4363
ATF6	Cyclic AMP-dependent transcription factor ATF-6 alpha;Processed cyclic AMP-dependent transcription factor ATF-6 alpha	674148	641034	977636	1.75703e+06	1.25403e+06	667127	1.60422	0.681872	0.291243	0.277564	0	1945.9381	P18850	yes	yes	2	0.00019245	90.689	By MS/MS	By matching	By matching			By matching	4520300	1797000	1225500	753420	0	0	744340	161	1277	186			2008
RTN3	Reticulon;Reticulon-3	1.15719e+08	1.61137e+08	6.35882e+07	1.35058e+08	1.23653e+08	1.5524e+08	1.21591	0.282036	-0.124718	0.482083	0	3569.6329	B7Z4M1;F5H891;F5GWG7;F5H617;O95197-6;O95197-3;O95197-5;O95197-4;O95197-7;O95197-2;O95197	yes	no	3;4	2.33e-97	164.42	By MS/MS	By MS/MS	By MS/MS	By MS/MS	By MS/MS	By MS/MS	714600000	138130000	120840000	175320000	122570000	109330000	48414000	162	387	187;188			642;643;644;645
DOCK9	Dedicator of cytokinesis protein 9	4.20042e+07	1.42558e+07	6.07053e+07	1.90516e+07	3.8375e+07	1.51866e+07	0.62081	-0.687777	-1.13364	0.403684	0	1155.5448	A0A0A0MSY4;Q9BZ29-5;Q9BZ29-6;Q9BZ29-3;Q9BZ29;Q9BZ29-4;A0A0A0MT38;Q6ZSL5;A0A088AWN3	no	no	2	0.00049946	129.74	By MS/MS	By MS/MS	By MS/MS	By MS/MS	By MS/MS	By MS/MS	174520000	19485000	37502000	17151000	44491000	9672400	46219000	165	160;111	191			168
STIM1	Stromal interaction molecule 1	1.9138e+07	5.00258e+06	6.85937e+06	4.90814e+06	7.98567e+06	4.36304e+06	0.556674	-0.845096	-1.29731	0.411755	0	1324.6371	E9PNJ4;G0XQ39;Q13586;Q13586-2	yes	no	2;3	0.00053284	135.04	By MS/MS	By MS/MS	By MS/MS	By MS/MS	By MS/MS	By MS/MS	46639000	5019800	7804000	4927400	20271000	3394200	5222500	168	645	194			1011
FGD6	FYVE, RhoGEF and PH domain-containing protein 6	2.60536e+06	1.94417e+06	5.94746e+06	3.41443e+06	1.19734e+06	2.65692e+06	0.692455	-0.530209	-0.969721	0.497496	0	1263.5765	F8VY01;Q6ZV73-2;Q6ZV73	yes	no	2	0.0005954	127.52	By MS/MS	By MS/MS	By MS/MS	By MS/MS	By MS/MS	By MS/MS	16270000	3492100	1170100	3000600	2759600	1319100	4528200	172	721	198;199		139	1106
HUWE1	E3 ubiquitin-protein ligase HUWE1	2.26567e+06	1.2388e+06	2.51469e+06	2.33263e+06	2.73185e+06	892761	0.989715	-0.0149151	-0.433646	0.977455	0	1146.4975	Q7Z6Z7-2;Q7Z6Z7-3;Q7Z6Z7	yes	no	2	0.00095372	110.84	By MS/MS	By MS/MS		By MS/MS	By matching	By MS/MS	10210000	2385700	2669700	0	2399800	840510	1914600	173	1774	200			2960
PDS5B	Sister chromatid cohesion protein PDS5 homolog B	5.86583e+06	1.65795e+07	4.9616e+06	5.44474e+06	7.77907e+06	4.77752e+06	0.656817	-0.606436	-1.04902	0.492079	0	1875.8698	Q9NTI5-2;Q9NTI5	yes	no	2;3	0.00010186	109.1	By MS/MS	By MS/MS	By matching	By MS/MS	By MS/MS	By MS/MS	39806000	5568600	7602100	5395500	6213100	11249000	3777600	174	2146	201;202			3704;4723
MCM2	DNA replication licensing factor MCM2	1.1823e+06	641034	3.79843e+06	1.07631e+06	774223	2.52331e+06	0.778019	-0.362122	-0.794856	0.732847	0	1684.7363	F8WDM3;P49736	yes	no	2	0.0052292	69.379	By matching		By MS/MS	By MS/MS		By matching	8094700	1100800	0	2849700	1252300	0	2892000	175	750	203		146	1157
ARHGAP17	Rho GTPase-activating protein 17	1.34101e+07	6.75294e+07	1.96331e+07	2.73254e+07	1.53748e+07	4.88174e+07	0.909965	-0.136117	-0.559736	0.887425	1	2934.4207	Q68EM7-6;Q68EM7-5;Q68EM7;Q68EM7-7;Q68EM7-3	yes	no	3	1.26e-14	100.75	By MS/MS	By MS/MS	By MS/MS	By matching	By MS/MS	By MS/MS	173070000	27947000	15025000	55132000	14204000	45818000	14948000	176	1705	204			2829
HLA-E	HLA class I histocompatibility antigen, alpha chain E	894513	641034	1.95083e+06	3.59629e+06	2.42517e+06	2.56351e+06	2.46243	1.30008	0.934387	0.0359716	0	1589.6594	Q6DU44;P13747	yes	no	2	4.17e-13	145.49	By MS/MS	By MS/MS	By MS/MS	By matching		By matching	11376000	3678100	2370000	2895100	947470	0	1485300	181	1250	209			1950
SCRIB	Protein scribble homolog	2.28039e+06	1.63554e+06	2.53032e+06	7.46948e+06	8.35609e+06	1.06601e+07	4.10869	2.03868	1.70277	0.014331	0	3337.6368	A0A0G2JMS7;A0A0G2JNZ2;Q14160-2;Q14160;A0A0G2JPP5;Q14160-3;H0YCG0	yes	no	3;4	0.00067502	56.366	By MS/MS	By MS/MS	By MS/MS	By matching	By matching	By MS/MS	33296000	7639400	8166000	12039000	2415400	1109700	1926500	182	223	210			364
MACF1	Microtubule-actin cross-linking factor 1, isoforms 1/2/3/5	6.09468e+06	6.7696e+06	622774	4.25295e+06	3.08887e+06	9.98007e+06	1.28433	0.361021	-0.0425475	0.680799	0	1345.6878	H3BPE1;H3BQK9;Q9UPN3-4;Q9UPN3-3;Q9UPN3-2;Q9UPN3;H0Y390;Q9UPN3-5	yes	no	2	1.84e-27	184.96	By MS/MS	By MS/MS	By MS/MS	By MS/MS	By MS/MS		29688000	4349700	3018600	11271000	6455500	4593100	0	184	890	212			1392
COIL	Coilin	674148	2.80122e+06	1.14884e+06	3.52755e+06	3.91762e+06	2.88812e+06	2.23461	1.16002	0.788677	0.080202	0	1780.7462	P38432	yes	yes	2	6.99e-08	138.77	By MS/MS	By MS/MS	By MS/MS		By matching	By matching	13473000	3607800	3828500	3261700	0	1900600	874690	188	1353	216			4463
ARHGAP39	Rho GTPase-activating protein 39	4.22535e+06	2.55243e+06	8.43719e+06	6.45153e+06	6.3124e+06	6.48062e+06	1.26484	0.338959	-0.0654997	0.523178	0	1606.7223	Q9C0H5;Q9C0H5-2	yes	no	2	2.83e-196	253.97	By MS/MS	By MS/MS	By MS/MS	By MS/MS	By MS/MS	By MS/MS	32717000	6598300	6168800	7318900	4475500	1731800	6423800	190	2069	218			3574
KRI1	Protein KRI1 homolog	2.85649e+06	8.56697e+06	622774	7.73963e+06	774223	8.16292e+06	1.3844	0.469258	0.0700544	0.670407	0	2238.9764	H0YFD2;F8WFC1;Q8N9T8	yes	no	2	1.46e-18	136.83	By MS/MS		By MS/MS	By matching	By MS/MS		25973000	7915700	0	9218800	3025600	5812600	0	191	759	219			1167
SNAPIN	SNARE-associated protein Snapin	674148	1.62434e+06	1.76538e+06	1.38411e+06	1.47107e+06	1.97636e+06	1.1889	0.249628	-0.158433	0.556859	0	1710.8649	O95295	yes	yes	2	1.1e-05	113.05	By MS/MS	By MS/MS	By MS/MS		By MS/MS	By matching	7531400	1415600	1437600	2232000	0	1102100	1344100	193	1149	221			4392
SLAIN2	SLAIN motif-containing protein 2	7.49923e+06	2.30379e+06	536706	1.08854e+07	784128	892761	1.21495	0.280898	-0.125902	0.861929	0	1227.6208	Q9P270	yes	yes	2	0.0051433	79.089	By MS/MS	By matching		By MS/MS	By matching	By matching	21814000	11133000	766290	0	7943200	1563100	408630	194	2185	222			3779
HDGF	Hepatoma-derived growth factor	2.27029e+06	641034	2.10096e+06	1.37218e+06	2.61816e+06	1.74746e+06	1.14475	0.195031	-0.215232	0.724749	0	1043.5135	P51858-2;P51858;P51858-3	yes	no	2	0.00088903	112.02	By matching	By MS/MS	By MS/MS	By MS/MS		By MS/MS	9939700	1403400	2558600	1973500	2404700	0	1599600	196	1409	224			2256
HDGF	Hepatoma-derived growth factor	6.70967e+06	641034	664738	1.09147e+07	5.73701e+06	1.18289e+07	3.55322	1.82913	1.48477	0.0697419	2	1424.7623	P51858-2;P51858;P51858-3	yes	no	2;3	6.58e-05	134.81	By MS/MS	By MS/MS	By matching	By MS/MS		By MS/MS	37742000	11163000	5606500	13359000	7106900	0	506110	197	1409	225			2256
RAB12	Ras-related protein Rab-12	1.03559e+07	4.52196e+06	6.5607e+06	3.32232e+06	5.24481e+06	2.64904e+06	0.523178	-0.934627	-1.39045	0.173987	0	1582.7812	Q6IQ22	yes	yes	2	1.32e-06	120.08	By MS/MS	By MS/MS	By MS/MS	By MS/MS	By MS/MS	By MS/MS	30547000	3397900	5125500	2991700	10969000	3068100	4995100	203	1709	232			2841
MBOAT7	Lysophospholipid acyltransferase 7	4.16842e+07	9.94091e+06	1.2391e+07	3.58094e+07	3.13829e+07	1.02014e+07	1.20897	0.273782	-0.133305	0.748042	0	1678.7985	Q96N66-3;Q96N66-2;Q96N66	yes	no	2;3	2.54e-90	209.56	By MS/MS	By MS/MS	By MS/MS	By MS/MS	By MS/MS	By MS/MS	139140000	36624000	30669000	11521000	44152000	6744800	9434100	204	1980	233			3388;3389
LMNB2	Lamin-B2	1.44562e+07	793675	7.42112e+06	5.74432e+06	9.53604e+06	1.77907e+06	0.75248	-0.410276	-0.844952	0.706396	0	1123.5986	Q03252	yes	yes	2	7.17e-13	167.73	By MS/MS	By MS/MS	By matching	By MS/MS	By matching	By MS/MS	38704000	5875000	9319100	2009200	15312000	538500	5650200	205	1494	234			2360
EPN2	Epsin-2	7.08458e+06	1.38732e+06	3.31233e+06	7.59375e+06	1.02348e+07	4.42475e+06	1.8884	0.917165	0.536026	0.215005	0	1430.6539	I3L2B2;O95208-3;O95208-2;F6PQP6	yes	no	2;3	0.0024196	84.62	By MS/MS	By MS/MS	By MS/MS	By MS/MS	By MS/MS	By MS/MS	33733000	7766500	10002000	4997100	7504000	941280	2521900	207	944	236;237			1465;1466
DKC1	H/ACA ribonucleoprotein complex subunit 4	2.49254e+06	641034	3.73079e+06	3.32555e+06	3.20685e+06	6.31974e+06	1.8723	0.904811	0.523174	0.216553	0	1705.7279	O60832	yes	yes	2	2.26e-05	119.8	By MS/MS	By MS/MS	By MS/MS	By MS/MS		By matching	19153000	3401200	3133900	7137200	2640100	0	2840500	209	1108	239			1723;4379;4380
TOM1	Target of Myb protein 1	3.38443e+06	641034	2.89138e+06	3.05715e+06	3.01202e+06	1.40089e+06	1.07998	0.111007	-0.302645	0.864746	0	1087.5622	O60784-3;O60784-4;O60784;O60784-2	yes	no	2	0.006098	86.288	By MS/MS	By MS/MS	By matching	By MS/MS		By matching	13438000	3126700	2943500	1582100	3584800	0	2201400	210	1107	240			1722
SCAP	Sterol regulatory element-binding protein cleavage-activating protein	2.15039e+07	9.04996e+06	2.13773e+07	1.46155e+07	2.37912e+07	8.09359e+06	0.895422	-0.159361	-0.583917	0.783171	0	1320.631	A0A0A0MTG6;Q12770-4;Q12770-2;Q12770	yes	no	2	3.07e-33	185.2	By MS/MS	By MS/MS	By matching	By MS/MS	By MS/MS	By MS/MS	92531000	14948000	23250000	9140500	22777000	6140300	16276000	213	172	243			290
PVRL1	Nectin-1	3.74112e+06	641034	3.50449e+06	4.93806e+06	774223	3.80395e+06	1.20663	0.270982	-0.136218	0.751014	0	2409.9681	Q15223	yes	yes	2	0.0011963	64.136	By MS/MS		By matching	By MS/MS		By matching	15977000	5050400	0	4296000	3962600	0	2668200	216	1597	246			2608;2609
MTSS1L	MTSS1-like protein	674148	6.96724e+06	622774	1.42596e+06	713911	2.66321e+06	0.581194	-0.782908	-1.23261	0.643799	0	2470.121	A0A087WXN9;Q765P7	yes	no	2;3	0.00017234	74.029	By MS/MS	By matching	By MS/MS		By matching		9891000	1458400	697670	3007700	0	4727200	0	217	66	247			112
PDLIM2	PDZ and LIM domain protein 2	1.85772e+06	1.82597e+06	2.30756e+06	889309	2.71261e+06	3.79776e+06	1.23508	0.304606	-0.101238	0.637827	0	2102.028	Q96JY6;Q96JY6-3;Q96JY6-5;C9JSR2;C9JS55;Q96JY6-4;C9J760;C9J0X3;C9K0F0;Q96JY6-2;A0A087WXJ0	yes	no	2;3	0.0003801	74.296	By matching	By MS/MS	By MS/MS	By MS/MS	By MS/MS	By MS/MS	12813000	909540	2650900	4289000	1967700	1238900	1756900	219	1971	249			3370;3371
HMHA1	Minor histocompatibility protein HA-1;Minor histocompatibility antigen HA-1	3.50547e+06	641034	3.5192e+06	1.6835e+06	2.16024e+06	892761	0.617883	-0.694594	-1.14074	0.421569	0	1378.6841	Q92619	yes	yes	2	0.0072131	74.649	By matching	By matching		By matching		By MS/MS	10225000	1721800	2111100	0	3713000	0	2679400	220	1924	250			3279
DBN1	Drebrin	674148	1.30515e+06	6.0193e+06	2.0441e+06	4.29091e+06	1.46217e+06	0.974818	-0.0367952	-0.456408	0.973965	0	916.45151	Q16643;Q16643-3;D6R9W4;D6RFI1	yes	no	2	0.0011302	107.21	By MS/MS	By matching	By MS/MS		By MS/MS	By MS/MS	13404000	2090600	4193300	1651300	0	885530	4582900	222	1623	252			2652;2653
NAV3	Neuron navigator 3	2.64671e+06	641034	4.69445e+06	492975	798004	2.04879e+06	0.418402	-1.25704	-1.72586	0.318419	0	2158.9437	Q8IVL0-3;Q8IVL0-2;Q8IVL0;F8VZV4	yes	no	3	0.0046832	59.983	By matching	By MS/MS	By matching	By MS/MS		By MS/MS	9975500	504190	779850	2313800	2803400	0	3574200	223	1801	253			3041;3042;4617
RPL18A	60S ribosomal protein L18a	5.43749e+06	641034	5.27945e+06	853098	1.95303e+06	1.72577e+06	0.399006	-1.32552	-1.79711	0.283055	0	926.50077	M0R0P7;M0R3D6;M0R1A7;M0R117;Q02543	yes	no	2	0.0017595	105.4		By MS/MS	By matching	By MS/MS		By MS/MS	13637000	0	1908600	1949000	5759400	0	4019600	224	1029	254		190	1559
FLCN	Folliculin	674148	641034	3.88275e+06	1.91337e+06	893629	3.45145e+06	1.20403	0.267868	-0.139458	0.801768	0	1693.7907	C9J4C4;Q8NFG4-3;Q8NFG4-2;Q8NFG4	yes	no	2;3	0.00043553	86.772	By MS/MS	By matching	By MS/MS			By MS/MS	9684300	1956900	873300	3897900	0	0	2956200	225	424	255;256			689;690;691
STK24	Serine/threonine-protein kinase 24;Serine/threonine-protein kinase 24 36 kDa subunit;Serine/threonine-protein kinase 24 12 kDa subunit	3.51651e+07	2.45074e+07	1.40432e+08	4.05437e+07	6.47889e+07	7.74604e+07	0.913489	-0.13054	-0.553934	0.89293	0	1662.8512	B4DR80;Q9Y6E0-2	yes	no	2;3	1.45e-52	193.31	By MS/MS	By MS/MS	By MS/MS	By MS/MS	By MS/MS	By MS/MS	353060000	41466000	63315000	87480000	37247000	16628000	106920000	226	362	257;258		72	614
STX4	Syntaxin-4	4.37659e+06	955505	2.46977e+07	6.5059e+06	2.60404e+06	6.90698e+06	0.533368	-0.906798	-1.3615	0.595005	1	2206.0138	C9JFM5;Q12846-2;Q12846	yes	no	2;3	0.00011965	110.9	By MS/MS	By matching	By MS/MS	By matching	By matching	By MS/MS	41087000	6653900	2544800	7800400	4635700	648300	18804000	230	446	262			721
FXR1	Fragile X mental retardation syndrome-related protein 1	674148	2.03422e+06	622774	3.33708e+06	2.05085e+06	4.04232e+06	2.83094	1.50128	1.1437	0.055276	0	1431.6842	H7C4S4;B4DXZ6;P51114-3;P51114	yes	no	2	0.0014596	112.03	By MS/MS	By MS/MS	By MS/MS		By MS/MS		11363000	3413000	2004200	4565200	0	1380200	0	233	369	265	48		625;626
FLVCR1	Feline leukemia virus subgroup C receptor-related protein 1	4.68371e+06	5.66597e+06	1.04303e+07	8.1584e+06	6.72867e+06	8.70482e+06	1.13532	0.183096	-0.227649	0.657898	0	1367.6569	H7C3Z2;Q9Y5Y0-2;Q9Y5Y0	yes	no	2	1.19e-11	154.23	By MS/MS	By MS/MS	By MS/MS	By MS/MS	By MS/MS	By MS/MS	41497000	8344000	6575600	9830800	4961000	3844300	7941300	234	924	266			1446
TJP1	Tight junction protein ZO-1	1.67636e+07	4.30235e+07	8.57287e+06	3.99805e+07	1.40936e+07	7.15747e+06	0.895723	-0.158875	-0.583412	0.877061	0	2593.2144	G3V1L9;Q07157;A0A087X0K9;G5E9E7;Q07157-2;H0Y3R8	yes	no	2;3	7.58e-25	141.08	By MS/MS	By MS/MS	By MS/MS	By MS/MS	By MS/MS	By MS/MS	116220000	40890000	13773000	8083300	17756000	29191000	6527100	235	761	267			1170
HUWE1	E3 ubiquitin-protein ligase HUWE1	7.38565e+07	4.99123e+07	1.53671e+08	5.08131e+07	1.44037e+08	3.52574e+07	0.829395	-0.269869	-0.698882	0.750183	0	1288.6412	Q7Z6Z7-2;Q7Z6Z7-3;Q7Z6Z7;A0A087X1S3	yes	no	2	0.0092742	79.036	By MS/MS	By MS/MS	By MS/MS	By MS/MS	By MS/MS	By MS/MS	461640000	51969000	140760000	39818000	78229000	33865000	117000000	236	1774	268			2961
MIEF1	Mitochondrial dynamics protein MID51	5.1079e+06	5.4135e+06	3.90613e+06	9.76085e+06	9.53481e+06	4.84615e+06	1.67332	0.742709	0.354535	0.173264	0	999.53491	B0QY95;Q9NQG6-2;Q9NQG6	yes	no	2	7.42e-09	163.9	By MS/MS	By MS/MS	By MS/MS	By MS/MS	By MS/MS	By matching	36831000	9982900	9317900	5473000	5410300	3673000	2974000	237	330	269			577;4131
MYO5A	Unconventional myosin-Va	4.60129e+06	1.44433e+06	1.20905e+06	1.46272e+06	1.92704e+06	1.05149e+06	0.612192	-0.707943	-1.15462	0.483949	0	1133.5677	A0A087WY00;G3V394;F8WE88;F8W6H6;Q9Y4I1-2;Q9Y4I1;Q9Y4I1-3	yes	no	2	0.00043623	116.03	By MS/MS	By MS/MS	By MS/MS	By MS/MS	By MS/MS	By MS/MS	11341000	1496000	1883200	1187500	4873700	979960	920530	238	69	270			123
RAB11B;RAB11A;RAB25	Ras-related protein Rab-11B;Ras-related protein Rab-11A;Ras-related protein Rab-25	3.82684e+06	641034	3.5494e+06	5.01668e+06	4.1627e+06	3.19723e+06	1.54374	0.626431	0.233567	0.294575	0	943.47633	Q15907-2;Q15907;H3BMH2;H3BSC1;P62491-2;P62491;P57735	yes	no	2	0.0036815	98.582	By MS/MS	By MS/MS	By MS/MS	By MS/MS		By matching	19565000	5130800	4068000	3610800	4053400	0	2702400	240	1617	272			2642
DKC1	H/ACA ribonucleoprotein complex subunit 4	1.06627e+07	3.34198e+06	1.57283e+07	6.48536e+06	8.08994e+06	9.21414e+06	0.800102	-0.321744	-0.752849	0.640122	1	1002.5233	O60832	yes	yes	2	1.39e-12	169.99	By MS/MS	By MS/MS	By MS/MS	By MS/MS	By MS/MS	By matching	50480000	6632900	7905900	10406000	11294000	2267500	11975000	241	1108	273			1724
STK11IP	Serine/threonine-protein kinase 11-interacting protein	1.40313e+07	357073	6.94343e+06	7.25486e+06	1.02146e+07	2.46177e+06	0.934341	-0.0979782	-0.520059	0.92438	1	1252.6524	Q8N1F8	yes	yes	2;3	0.0048705	99.834	By MS/MS	By MS/MS	By MS/MS	By MS/MS	By matching	By MS/MS	40573000	7419900	9982200	2780200	14862000	242270	5286500	244	1819	276			3082
ACLY	ATP-citrate synthase	643890	641034	6.59564e+06	3.53332e+06	4.79866e+06	2.47372e+06	1.37119	0.455423	0.0556621	0.679776	1	1479.7504	P53396	yes	yes	2;3	0.0022529	92.671	By MS/MS	By matching	By MS/MS	By matching		By MS/MS	16801000	3613700	4689500	2793700	682010	0	5021700	245	1416	277;278		315	2268
DHCR7	7-dehydrocholesterol reductase	4.10318e+06	641034	1.83643e+06	6.55215e+06	8.49188e+06	1.77057e+06	2.55516	1.35341	0.989868	0.226159	1	1174.5942	E9PRL8;E9PQ71;E9PIP9;E9PJ54;E9PM00;Q9UBM7	yes	no	2	0.00069221	122.46	By MS/MS	By matching	By matching	By MS/MS		By matching	22744000	6701200	8298700	1999600	4346100	0	1398200	248	618	281			958
PLEKHA5	Pleckstrin homology domain-containing family A member 5	6.35931e+06	2.42775e+06	622774	5.8243e+06	1.11537e+07	1.02094e+07	2.88926	1.5307	1.17431	0.0659553	1	1907	A0JP02;B4DJX4;Q9HAU0-5;Q9HAU0-8;Q9HAU0;Q9HAU0-2;Q9HAU0-4;Q9HAU0-6;H0YGJ6	yes	no	2;3	6.95e-12	144.25	By MS/MS	By MS/MS	By MS/MS	By MS/MS	By MS/MS		36770000	5956800	10900000	11530000	6735800	1647200	0	250	283	283			511;4120
FAM83G	Protein FAM83G	6.74083e+06	641034	3.16628e+06	4.27759e+06	7.66384e+06	4.35976e+06	1.54541	0.627989	0.235188	0.419993	1	959.52876	A6ND36;A6ND36-2	yes	no	2	0.0088475	92.943	By matching	By MS/MS	By matching	By MS/MS		By matching	26339000	4374900	7489500	4923700	7139900	0	2410700	252	302	285			534
CTTN	Src substrate cortactin	1.16276e+08	1.02504e+08	2.15074e+08	1.6922e+08	9.6882e+07	1.70408e+08	1.00612	0.00880507	-0.408969	0.984676	1	1932.9905	H0YEV2;H0YCD9;Q14247-3;Q14247;Q14247-2	yes	no	2;3	1.1e-10	143.69	By MS/MS	By MS/MS	By MS/MS	By MS/MS	By MS/MS	By MS/MS	816660000	173070000	94678000	192450000	123160000	69548000	163750000	253	846	286;287			1322;4282;4283
TBC1D10B	TBC1 domain family member 10B	742540	641034	2.21549e+06	1.17673e+06	1.85428e+06	892761	1.09022	0.124621	-0.288482	0.864106	1	1485.7423	Q4KMP7	yes	yes	2	0.00936	75.574	By matching	By MS/MS		By matching		By matching	5489000	1203500	1812100	0	786500	0	1686800	254	1643	288			2712;4555
KANK2	KN motif and ankyrin repeat domain-containing protein 2	5.72355e+06	6.67321e+06	622774	6.67358e+06	6.6332e+06	1.06884e+07	1.84302	0.88207	0.499515	0.195772	1	1623.8555	Q63ZY3-3;Q63ZY3;Q63ZY3-2;K7ERU2	yes	no	2;3	0.0088793	70.628	By MS/MS	By MS/MS	By MS/MS	By matching	By MS/MS		35968000	6825400	6482300	12071000	6062400	4527700	0	258	1695	292;293		381	2815
DBN1	Drebrin	7.2733e+06	1.53783e+07	1.10517e+07	2.12359e+07	7.64082e+06	3.99061e+07	2.04083	1.02916	0.652538	0.337121	0	3845.8847	Q16643;Q16643-3;Q16643-2;D6R9Q9	yes	no	3;4	1.24e-05	69.756	By MS/MS	By MS/MS	By MS/MS	By MS/MS	By MS/MS	By MS/MS	100810000	21719000	7467000	45068000	7703900	10434000	8414400	259	1623	294			2654;4543
ARHGEF26	Rho guanine nucleotide exchange factor 26	1.34073e+07	2.43173e+06	1.13979e+07	7.33611e+06	1.17462e+07	3.2021e+06	0.818171	-0.289526	-0.719332	0.714766	0	1446.6362	Q96DR7-4;Q96DR7;Q96DR7-3	yes	no	2	5.53e-17	167.22	By MS/MS	By MS/MS	By MS/MS	By MS/MS	By MS/MS	By MS/MS	47127000	7503000	11479000	3616300	14201000	1649900	8678000	261	1954	296			3341
MYCBP2	E3 ubiquitin-protein ligase MYCBP2	2.2398e+06	641034	1.15986e+06	1.04444e+06	2.03939e+06	812989	0.964395	-0.0523044	-0.472543	0.940581	0	1158.5768	O75592-2;O75592;H7C3U4	yes	no	2	0.0040308	93.839	By matching	By MS/MS	By matching	By MS/MS		By MS/MS	7234800	1068200	1993000	918150	2372400	0	883080	269	1127	305			1748
IGF1R	Tyrosine-protein kinase receptor;Insulin-like growth factor 1 receptor;Insulin-like growth factor 1 receptor alpha chain;Insulin-like growth factor 1 receptor beta chain	674148	641034	4.42953e+06	3.9739e+06	3.92806e+06	3.86479e+06	2.04827	1.03441	0.657998	0.251404	0	1072.5223	C9J5X1;P08069	yes	no	2	0.0080387	79.986	By matching	By matching	By matching			By MS/MS	15640000	4064300	3838700	4364700	0	0	3372500	274	431	310			700
TP53	Cellular tumor antigen p53	2.23546e+07	1.18117e+07	2.79891e+07	1.84161e+07	2.70258e+07	1.49174e+07	0.971103	-0.0423032	-0.462138	0.925046	0	1339.6732	A0A087WXZ1;A0A087WT22;E7ESS1;A0A087X1Q1;J3KP33;A0A087WZU8;A0A0U1RQC9;P04637-8;P04637-9;P04637-7;P04637-5;P04637-6;P04637-2;P04637-3;P04637-4;P04637	yes	no	2	9.51e-54	195.77	By MS/MS	By MS/MS	By MS/MS	By MS/MS	By MS/MS	By MS/MS	115090000	18835000	26411000	16847000	23678000	8014100	21310000	275	16	311;312	2;3		20;21;22
TRAFD1	TRAF-type zinc finger domain-containing protein 1	6.39774e+06	641034	1.38842e+07	1.15004e+07	1.79821e+07	1.08257e+07	1.9265	0.945981	0.566004	0.236399	0	1285.6626	O14545	yes	yes	2	1.07e-31	177.36	By MS/MS	By MS/MS	By MS/MS	By matching		By MS/MS	58909000	11762000	17573000	12226000	6776500	0	10571000	276	1050	313			1609;1610;1611
PBXIP1	Pre-B-cell leukemia transcription factor-interacting protein 1	2.62367e+07	2.43025e+06	9.72277e+06	9.63824e+06	1.41243e+07	3.26781e+06	0.704104	-0.50614	-0.944682	0.659782	0	1034.5509	F2Z2Z8;Q5T173;Q96AQ6-3;Q96AQ6-2;Q96AQ6	yes	no	2;3	0.00065829	132.86	By MS/MS	By MS/MS	By matching	By MS/MS	By matching	By MS/MS	64193000	9857500	13803000	3690500	27790000	1648900	7402600	277	661	314			1040;1041
PBXIP1	Pre-B-cell leukemia transcription factor-interacting protein 1	2.44439e+06	2.56349e+06	622774	7.08023e+06	2.88442e+06	3.0344e+06	2.30862	1.20703	0.837585	0.208923	1	1435.7419	F2Z2Z8;Q5T173;Q96AQ6-3;Q96AQ6-2;Q96AQ6	yes	no	3	0.0017793	100.04	By MS/MS	By MS/MS	By MS/MS	By MS/MS	By MS/MS		17816000	7241300	2818800	3426900	2589100	1739300	0	278	661	315			1040;1041
IQGAP1	Ras GTPase-activating-like protein IQGAP1	1.03408e+06	2.65118e+06	1.41351e+06	2.47343e+06	1.56991e+06	2.77071e+06	1.33641	0.418363	0.0171068	0.403963	0	1024.6029	P46940;A0A0J9YXZ5	yes	no	2	0.0039605	94.309	By MS/MS	By MS/MS	By MS/MS	By matching	By MS/MS	By matching	11163000	2529700	1534200	3129100	1095300	1798800	1076200	280	1379	317			2207
CD97	CD97 antigen;CD97 antigen subunit alpha;CD97 antigen subunit beta	1.86584e+08	7.69165e+07	1.48627e+08	1.556e+08	2.40839e+08	9.04767e+07	1.18147	0.240581	-0.167845	0.670955	1	902.48214	P48960-2;P48960-3;P48960	yes	no	2	1.53e-05	159.79	By MS/MS	By MS/MS	By MS/MS	By MS/MS	By MS/MS	By MS/MS	859650000	159140000	235360000	102180000	197630000	52187000	113160000	281	1384	318			2222;2223
KLC1	Kinesin light chain 1	1.99216e+07	5.13169e+06	1.9176e+07	4.31621e+06	1.13717e+07	4.19205e+06	0.449475	-1.15369	-1.61835	0.229898	0	1121.5465	H0YG16;Q07866-7;Q07866-6;Q07866-4;H0YJK1	yes	no	2	6.87e-10	164.33	By MS/MS	By MS/MS	By MS/MS	By MS/MS	By MS/MS	By MS/MS	59445000	4414400	11113000	4734300	21101000	3481800	14600000	282	858	319			1338;1339
NOSIP	Nitric oxide synthase-interacting protein	674148	641034	1.66188e+06	1.47896e+06	1.49348e+06	1.32536e+06	1.44364	0.529707	0.132942	0.318397	0	1991.98	M0R3B2;Q9Y314;A0A075B797	yes	no	2	0.0062952	69.878	By MS/MS	By MS/MS	By matching			By matching	5734300	1512600	1459500	1496800	0	0	1265300	284	1035	321			1580;4339
SCRIB	Protein scribble homolog	1.70364e+07	5.30134e+06	1.74344e+07	1.96871e+07	2.00511e+07	1.25028e+07	1.31351	0.393424	-0.00883733	0.433696	0	855.48142	A0A0G2JMS7;A0A0G2JNZ2;Q14160-2;Q14160;A0A0G2JPP5;Q14160-3;H0YCG0	yes	no	2	0.002943	101.46	By MS/MS	By MS/MS	By MS/MS	By MS/MS	By MS/MS	By MS/MS	88765000	20135000	19595000	14120000	18045000	3596900	13274000	285	223	322			365
NEURL4	Neuralized-like protein 4	674148	2.29613e+06	3.63675e+06	6.80656e+06	9.49807e+06	2.70713e+06	2.87751	1.52482	1.16819	0.15958	0	912.50288	I3L100;I3L2W2;Q96JN8-2;Q96JN8;K7EPS7;I3L2Z9	yes	no	2	0.0062682	84.817	By MS/MS	By matching	By MS/MS		By MS/MS	By MS/MS	23627000	6961400	9282000	3057300	0	1557900	2768900	286	938	323			1460
MISP	Mitotic interactor and substrate of PLK1	3.9086e+06	9.14089e+06	2.77816e+06	9.55982e+06	7.26753e+06	7.77438e+06	1.55435	0.636312	0.243846	0.271213	0	1498.7627	Q8IVT2	yes	yes	2	3.37e-50	185.66	By MS/MS	By MS/MS	By MS/MS	By MS/MS	By MS/MS	By MS/MS	38117000	9777300	7102200	8780000	4140000	6202000	2115200	288	1802	325			3047;3048
GIGYF2	PERQ amino acid-rich with GYF domain-containing protein 2	8.69229e+06	1.66841e+07	3.01917e+06	9.66219e+06	5.28523e+06	3.43011e+07	1.73437	0.794414	0.408325	0.53607	0	1778.9778	I1E4Y6;Q6Y7W6-4;Q6Y7W6-5;Q6Y7W6;Q6Y7W6-3;C9JW88;F8WCD5;C9JPV7;C9JXQ0;C9J0V6;C9JHT0;C9JRZ2;C9JHW1;E7ESB6	yes	no	2;3	1.98e-05	117.18	By MS/MS	By MS/MS	By MS/MS	By MS/MS	By MS/MS	By MS/MS	76611000	9882000	5165000	38738000	9206900	11320000	2298700	289	933	326;327			1452;1453;1454;1455
IGF2R	Cation-independent mannose-6-phosphate receptor	2.77983e+07	1.67195e+07	1.78403e+06	4.06933e+07	4.06456e+06	6.93823e+07	2.46513	1.30167	0.936035	0.35794	0	2496.1868	P11717	yes	yes	2;3	4.22e-33	152.17	By MS/MS	By matching	By MS/MS	By MS/MS	By MS/MS	By matching	166090000	41619000	3972100	78357000	29444000	11344000	1358300	290	1242	328			1944
INADL	InaD-like protein	3.45637e+06	641034	1.80005e+06	7.23716e+06	4.07664e+06	6.11218e+06	2.95483	1.56307	1.20799	0.0364722	0	2170.8662	Q8NI35-5;Q8NI35-4;Q8NI35-3;Q8NI35-2;Q8NI35;A0A0U1RRD7;A0A0U1RQW4	yes	no	2;3	6.22e-38	163.51	By MS/MS	By MS/MS	By MS/MS	By MS/MS		By MS/MS	23320000	7401800	3983900	6902800	3661000	0	1370500	292	1874	330			3176;4643
GPR179	Probable G-protein coupled receptor 179	1.62405e+06	2.05412e+06	3.79344e+06	1.87749e+06	3.36914e+06	2.28441e+06	1.00795	0.0114299	-0.406238	0.981562	2	1209.6578	A0A087X0K8;A0A087WW83;Q6PRD1	yes	no	2	0.00063854	133.07	By MS/MS	By MS/MS	By MS/MS	By MS/MS	By MS/MS	By MS/MS	13795000	1920200	3292500	2579900	1720200	1393700	2888200	294	54	332			96;4063;4786
RNF20	E3 ubiquitin-protein ligase BRE1A	4.02303e+06	5.60362e+06	3.01825e+06	5.11201e+06	1.52469e+06	1.07053e+07	1.37146	0.45571	0.0559606	0.622542	0	1880.8752	C9J0A5;C9JXC9;Q5VTR2	yes	no	2	2.27e-07	135.57	By MS/MS	By matching	By MS/MS	By MS/MS	By MS/MS	By MS/MS	29170000	5228300	1490000	12090000	4261200	3802000	2298000	296	413	334			677;678
CAV1	Caveolin-1;Caveolin	1.53247e+06	156745	8.70579e+06	2.20905e+08	1.85285e+08	5.89312e+07	44.7446	5.48364	5.28668	0.0905673	0	992.44846	Q03135;E9PCT5	yes	no	2	8e-28	189.17	By MS/MS	By MS/MS	By MS/MS	By MS/MS	By matching	By MS/MS	481920000	225930000	181070000	66554000	1623200	106350	6628300	297	1492	335;336;337		337	2359
CAV1	Caveolin-1;Caveolin	4.43692e+07	2.40637e+08	8.71551e+06	2.3077e+08	4.34955e+07	2.8914e+08	1.91816	0.93972	0.559491	0.433675	1	1934.9044	Q03135;E9PCT5	yes	no	2;3	0.00016359	124.04	By MS/MS	By MS/MS	By MS/MS	By MS/MS	By MS/MS	By MS/MS	821970000	236020000	42506000	326540000	46996000	163270000	6635700	298	1492	338;339		337	2359
ANK2	Ankyrin-2	2.92871e+06	2.55745e+06	622774	2.37585e+06	3.26303e+06	892761	1.0692	0.0965255	-0.317711	0.894189	1	2442.1836	I6L894;Q01484-5;Q01484-2;Q01484;H0Y931;H0Y8Y2;E9PCH6;Q01484-7	yes	no	3	0.00072893	69.779	By MS/MS	By MS/MS		By MS/MS	By matching		10456000	2429900	3188800	0	3102100	1735200	0	301	949	342		177	1473;1474
SNAPIN	SNARE-associated protein Snapin	4.91285e+06	641034	6.32599e+06	850042	3.72238e+06	5.14835e+06	0.818256	-0.289375	-0.719175	0.753322	0	1488.7283	O95295	yes	yes	2	1.44e-05	130.47	By matching	By MS/MS	By matching	By MS/MS		By MS/MS	20342000	869380	3637700	5814300	5203700	0	4816400	302	1149	343		219	1788
DBNL	Drebrin-like protein	879312	641034	718234	1.07152e+06	866881	951431	1.29092	0.368403	-0.0348679	0.0793389	0	1390.6762	H0Y5J4;B4DDD6;Q9UJU6-5;Q9UJU6-4;Q9UJU6-6;Q9UJU6;Q9UJU6-2;Q9UJU6-3	yes	no	2	0.0046051	86.291	By matching	By MS/MS	By matching	By MS/MS		By MS/MS	4495800	1095900	847160	1074500	931370	0	546840	304	353	345		68	603;604;4140
TACC3	Transforming acidic coiled-coil-containing protein 3	674148	641034	6.70885e+06	2.18636e+06	2.52074e+06	1.72108e+06	0.801116	-0.319917	-0.750948	0.817281	0	2049.9459	Q9Y6A5	yes	yes	3	0.0089444	55.163	By matching	By matching	By matching			By MS/MS	11751000	2236100	2463400	1943700	0	0	5107900	305	2282	346		510;511	3972
EHBP1L1	EH domain-binding protein 1-like protein 1	7.02538e+06	1.50142e+07	1.53461e+07	1.74579e+07	1.03085e+07	1.2416e+07	1.07481	0.104075	-0.309856	0.801075	1	2376.1128	Q8N3D4;E9PIH6	yes	no	3	1.93e-06	95.365	By MS/MS	By MS/MS	By MS/MS	By MS/MS	By MS/MS	By MS/MS	71263000	17855000	10074000	14022000	7441300	10187000	11684000	308	1823	349;350		411	3092;4629
MARCKS	Myristoylated alanine-rich C-kinase substrate	674148	641034	642581	358807	430534	5.3985e+06	3.16067	1.66023	1.30906	0.486946	1	2378.1211	P29966	yes	yes	3	0.010679	51.096	By matching	By matching	By MS/MS			By MS/MS	7373800	366970	420740	6096800	0	0	489240	310	1317	352	218;219;220		2073
SEC22B	Vesicle-trafficking protein SEC22b	4.31476e+06	641034	4.28243e+06	770023	1.13717e+06	892761	0.303084	-1.72221	-2.2098	0.219697	0	932.49271	O75396	yes	yes	2	0.00024561	123.11	By matching	By matching		By MS/MS		By MS/MS	9729500	787540	1111300	0	4570200	0	3260500	312	1121	354;355;356			1739;1740
PDPK1;PDPK2P	Putative 3-phosphoinositide-dependent protein kinase 2;3-phosphoinositide-dependent protein kinase 1	1.06023e+07	5.4953e+06	622774	853098	1.21852e+07	1.70292e+07	1.79826	0.846599	0.462614	0.479885	0	2053.0368	E9PER6;Q6A1A2;O15530-4;O15530-5;O15530-2;O15530	yes	no	2;3	0.00084172	78.917		By MS/MS	By MS/MS	By MS/MS	By MS/MS		46100000	0	11908000	19232000	11230000	3728500	0	314	599	358			934
TIAM1	T-lymphoma invasion and metastasis-inducing protein 1	5.77312e+06	2.41345e+06	8.52913e+06	7.98876e+06	7.93225e+06	6.14778e+06	1.32024	0.400804	-0.00115997	0.423772	0	1178.5932	Q13009-2;Q13009	yes	no	2	0.00025928	143.42	By MS/MS	By MS/MS	By MS/MS	By MS/MS	By MS/MS	By MS/MS	37112000	8170500	7751800	6943000	6114900	1637500	6493800	315	1521	359			2453
ADCY6	Adenylate cyclase type 6	674148	641034	622774	1.88453e+06	2.61304e+06	1.04387e+06	2.85943	1.51573	1.15873	0.117651	0	1104.5056	O43306-2;O43306	yes	no	2	0.0053146	83.005	By matching	By MS/MS	By matching				5660000	1927400	2553600	1178900	0	0	0	316	1084	360		204	1682
TBC1D10A	TBC1 domain family member 10A	603360	759054	1.31513e+06	829431	927387	1.19635e+06	1.10294	0.141352	-0.271076	0.730053	0	1115.5571	Q9BXI6;Q9BXI6-2;F8WDN6	yes	no	2	0.0025891	101.39	By MS/MS	By MS/MS	By MS/MS	By MS/MS	By matching	By MS/MS	5261100	848300	906290	1351100	639080	515010	1001300	321	2049	366			3512
EPS8	Epidermal growth factor receptor kinase substrate 8	1.15785e+06	641034	3.05372e+06	2.0483e+06	2.70248e+06	1.20264e+06	1.22685	0.294959	-0.111274	0.693792	0	1574.8417	Q12929;H0YFG1	yes	no	2	0.00070741	119.96	By MS/MS	By MS/MS	By matching	By MS/MS		By MS/MS	9645500	2094900	2641000	1358200	1226400	0	2325000	322	1520	367			4524
DOCK5	Dedicator of cytokinesis protein 5	5.00594e+06	2.7999e+06	7.65347e+06	4.93278e+06	8.19503e+06	1.57391e+06	0.950995	-0.0724896	-0.493542	0.920748	0	1212.5809	Q9H7D0	yes	yes	2	9.42e-05	148.62	By MS/MS	By MS/MS	By matching	By MS/MS	By MS/MS	By MS/MS	27860000	5045000	8008600	1777500	5302300	1899700	5827100	325	2099	370;371		462	3627;4711
SLC9A3R2	Na(+)/H(+) exchange regulatory cofactor NHE-RF2	4.67191e+08	9.87414e+07	6.19399e+08	4.15429e+08	4.61775e+08	3.04423e+08	0.996875	-0.00451593	-0.422827	0.994496	1	1229.6629	H3BN50;Q15599-3	yes	no	2;3	2.48e-26	182.23	By MS/MS	By MS/MS	By MS/MS	By MS/MS	By MS/MS	By MS/MS	2253400000	424880000	451270000	343800000	494850000	66995000	471590000	326	885	372			1381
RCSD1	CapZ-interacting protein	7.27774e+06	2.87079e+06	9.52366e+06	3.72164e+06	5.37845e+06	2.88112e+06	0.609043	-0.715383	-1.16236	0.320463	0	1540.7481	B7ZKW8;Q6JBY9	yes	no	2	2.17e-07	135.61	By matching	By matching	By MS/MS	By MS/MS	By MS/MS	By MS/MS	29224000	3806300	5256100	3253800	7708600	1947800	7251000	327	394	373			651
IARS	Isoleucine--tRNA ligase, cytoplasmic	1.17749e+06	1.54181e+07	622774	2.18216e+06	1.18496e+06	1.25559e+07	0.92477	-0.112834	-0.535514	0.946826	1	1397.7555	J3KR24;A0A0A0MSX9;P41252;Q5TCC6	yes	no	2;3	1.3e-103	222.56	By matching	By matching	By MS/MS	By MS/MS	By MS/MS		29278000	2231800	1158000	14180000	1247200	10461000	0	328	159	374			257;258
LEMD3	Inner nuclear membrane protein Man1	1.8902e+06	641034	1.96436e+06	4.39912e+06	4.18245e+06	1.6359e+06	2.27277	1.18445	0.814096	0.151964	0	1880.9228	Q9Y2U8	yes	yes	2;3	1.86e-09	132.51	By MS/MS	By MS/MS	By MS/MS	By MS/MS	By MS/MS	By MS/MS	13932000	4499200	4087300	1847500	2002100	0	1495600	331	2253	377			3922;3923
ANTXR1	Anthrax toxin receptor 1	4.15596e+06	1.03188e+07	1.85863e+06	7.33328e+06	3.11619e+06	4.18621e+06	0.896059	-0.158335	-0.58285	0.854271	2	1353.7517	Q9H6X2	yes	yes	3	0.0033675	90.653	By MS/MS	By MS/MS	By MS/MS	By MS/MS	By MS/MS	By matching	28091000	7500100	3045300	4727700	4402000	7001200	1415100	333	2097	379			3623;3624
MTCL1	Microtubule cross-linking factor 1	674148	641034	1.50217e+06	1.02899e+06	776075	1.37088e+06	1.12728	0.172847	-0.238311	0.739249	0	1176.6251	Q9Y4B5	yes	yes	2	0.0026459	89.629	By MS/MS	By MS/MS	By MS/MS			By MS/MS	4502800	1052400	758420	1548200	0	0	1143700	335	2261	381			3939
KCNN3	Small conductance calcium-activated potassium channel protein 3	2.26519e+06	641034	663517	2.63114e+06	1.8593e+06	1.97051e+06	1.80992	0.855926	0.472317	0.207808	0	1620.822	A0A0A0MQW9;A0A087WYJ0;Q9UGI6	yes	no	2	0.0086527	62.055	By matching	By MS/MS	By matching	By matching		By matching	9637800	2691000	1817000	2225400	2399300	0	505180	336	77	382			135;136;4070
DTX2	Probable E3 ubiquitin-protein ligase DTX2	1.04144e+06	264632	3.12779e+06	405564	3.32044e+06	269110	0.901044	-0.150331	-0.574523	0.916721	0	1107.5673	E7ET89;Q86UW9	yes	no	2	0.00055407	134.56	By matching	By MS/MS	By matching	By MS/MS	By matching	By MS/MS	7627600	414790	3244900	303920	1103100	179550	2381400	338	572	384			869
HNRNPUL1	Heterogeneous nuclear ribonucleoprotein U-like protein 1	1.64388e+07	1.8441e+07	3.55899e+07	2.91059e+07	2.51246e+07	6.31549e+07	1.66576	0.736177	0.347739	0.332094	0	3327.6789	M0R3F1;A0A0A0MRA5;B7Z4B8;Q9BUJ2-5;Q9BUJ2-3;Q9BUJ2-4;Q9BUJ2-2;Q9BUJ2	yes	no	3;4;5	9.33e-23	123.51	By MS/MS	By MS/MS	By MS/MS	By MS/MS	By MS/MS	By MS/MS	182670000	29768000	24553000	71324000	17412000	12512000	27097000	339	126	385			196;197;4798
SRRM1	Serine/arginine repetitive matrix protein 1	1.24783e+07	7.68103e+06	1.70338e+07	5.52442e+06	5.88897e+06	3.08965e+07	1.13757	0.185959	-0.22467	0.861786	0	1222.6306	A9Z1X7;Q8IYB3;Q8IYB3-2;E9PCT1;M0R088	yes	no	2	2.92e-212	262.11	By MS/MS	By MS/MS	By MS/MS	By MS/MS	By MS/MS	By MS/MS	77696000	5650100	5755000	34893000	13217000	5211500	12969000	340	328	386			565;566
TRIP10	Cdc42-interacting protein 4	1.00793e+07	2.7402e+07	5.089e+06	4.12027e+07	8.87142e+06	8.24279e+07	3.11254	1.63809	1.28603	0.292377	1	1840.8915	M0R2H7;M0R0F9;W4VSQ9;Q15642-5;Q15642-4;Q15642-2;Q15642-3;Q15642	yes	no	2;3	1.54e-20	123.63	By MS/MS	By MS/MS	By MS/MS	By MS/MS	By MS/MS	By MS/MS	177040000	42140000	8669600	93090000	10676000	18592000	3874600	344	1027	390;391			1555;1556;1557
BTBD9	BTB/POZ domain-containing protein 9	838385	1.08873e+06	1.24245e+06	1.00572e+06	939810	1.58463e+06	1.11377	0.155449	-0.256411	0.644038	0	1486.7012	Q96Q07-3;Q96Q07-2;Q96Q07	yes	no	2	7.28e-05	107.73	By MS/MS	By matching	By MS/MS	By MS/MS	By MS/MS	By matching	6309300	1028600	918430	1789600	888020	738690	945960	345	1990	392			3419;3420;3421
SCARF2	Scavenger receptor class F member 2	4.65086e+06	3.37691e+06	6.5867e+06	7.93362e+06	7.8949e+06	3.74861e+06	1.33957	0.421771	0.020653	0.3861	0	1572.7784	A0A096LNX8;Q96GP6-2;Q96GP6	yes	no	2	9.3e-05	109.67	By MS/MS	By MS/MS	By matching	By matching	By MS/MS	By MS/MS	32295000	8114100	7715300	4233500	4926200	2291200	5014900	349	114	396;397			174;175;176;177
SCARF2	Scavenger receptor class F member 2	1.46648e+06	2.26238e+06	4.2161e+06	3.80162e+06	3.82225e+06	4.41563e+06	1.51536	0.599664	0.20572	0.232747	1	1728.8795	A0A096LNX8;Q96GP6-2;Q96GP6	yes	no	3	0.00029351	99.064	By MS/MS	By matching	By MS/MS	By MS/MS	By MS/MS	By MS/MS	18909000	3888100	3735300	4986800	1553300	1535000	3210000	350	114	398			174;175;176;177
PROSER2	Proline and serine-rich protein 2	6.72827e+07	8.73956e+06	9.92241e+07	7.18045e+07	8.22e+07	7.13419e+07	1.28588	0.362759	-0.0407393	0.593968	0	1085.5618	Q86WR7;Q86WR7-2	yes	no	2;3	0.00017026	139.31	By MS/MS	By MS/MS	By MS/MS	By MS/MS	By MS/MS	By MS/MS	387080000	73438000	80330000	80570000	71266000	5929700	75546000	351	1790	399			2994
SHROOM2	Protein Shroom2	1.02303e+06	641034	1.7772e+06	1.56158e+06	1.87055e+06	1.11489e+06	1.32132	0.401981	6.43405e-05	0.415911	0	1308.719	Q13796	yes	yes	2	0.0035486	86.313	By MS/MS	By MS/MS	By MS/MS	By MS/MS		By matching	7121000	1597100	1828000	1259100	1083600	0	1353100	354	1561	402			2532;2533
FLNA	Filamin-A	1.71912e+07	2.52959e+07	7.99851e+06	3.04434e+07	1.1428e+07	2.09828e+07	1.24499	0.316138	-0.0892413	0.608445	0	1653.8145	Q5HY54;Q60FE5;P21333-2;P21333	yes	no	2;3	3.71e-32	158.65	By MS/MS	By MS/MS	By MS/MS	By MS/MS	By MS/MS	By MS/MS	107460000	31136000	11168000	23697000	18209000	17163000	6089800	355	1291	403			2030;2031
FLNB	Filamin-B	6.67663e+06	8.96064e+06	4.50807e+06	1.46888e+07	5.37283e+06	2.02506e+07	2.00107	1.00077	0.623005	0.257847	0	1643.8553	E7EN95;O75369-7;O75369-2;O75369-9;O75369;O75369-8;O75369-5;O75369-4;A0A0C4DGA1	yes	no	2	5.58e-40	179.55	By MS/MS	By MS/MS	By MS/MS	By MS/MS	By MS/MS	By MS/MS	59728000	15023000	5250600	22870000	7071900	6079700	3432300	356	547	404			846
STOML2	Stomatin-like protein 2, mitochondrial	4.6688e+07	3.80713e+07	1.50098e+07	4.07793e+07	5.40936e+07	2.30327e+07	1.18178	0.240967	-0.167444	0.667377	0	1513.7372	A0A087WYB4;Q9UJZ1-2;Q9UJZ1	yes	no	2	1.97e-39	180.95	By MS/MS	By MS/MS	By MS/MS	By MS/MS	By MS/MS	By MS/MS	207290000	41707000	52863000	26012000	49452000	25831000	11428000	358	73	406			4069
PSMD2	26S proteasome non-ATPase regulatory subunit 2	1.35649e+07	7.42193e+06	1.975e+07	8.42181e+06	1.16807e+07	1.1001e+07	0.763524	-0.389255	-0.823083	0.465623	1	2217.1026	F8WBS8;C9JPC0;Q13200	yes	no	3	2.55e-06	93.546	By matching	By matching	By MS/MS	By MS/MS	By matching	By MS/MS	66894000	8613400	11415000	12424000	14368000	5035700	15037000	360	462	408			750
DDX24	ATP-dependent RNA helicase DDX24	2.59865e+06	641034	1.47432e+06	2.57756e+06	3.29608e+06	2.29849e+06	1.73358	0.793758	0.407642	0.169006	0	1562.6584	G3V529;Q9GZR7-2;Q9GZR7	yes	no	2	6.35e-18	146.96	By MS/MS	By MS/MS	By MS/MS	By MS/MS	By MS/MS	By MS/MS	12328000	2636200	3221100	2595800	2752500	0	1122500	361	786	409			1205
DDX24	ATP-dependent RNA helicase DDX24	1.41861e+07	7.00129e+06	1.53999e+07	1.10878e+07	1.29271e+07	7.34254e+06	0.857055	-0.22254	-0.649645	0.608466	1	2048.9022	G3V529;Q9GZR7-2;Q9GZR7	yes	no	2;3	0.00027575	102.57	By matching	By MS/MS	By MS/MS	By MS/MS	By MS/MS	By MS/MS	63767000	11340000	12633000	8292300	15026000	4750300	11725000	362	786	410;411			1205;1206;1207
ARFIP1	Arfaptin-1	4.98139e+06	3.45061e+06	9.62111e+06	5.09001e+06	6.00511e+06	8.07136e+06	1.06167	0.0863379	-0.328309	0.868656	1	2500.1678	P53367-3;P53367-2;P53367	yes	no	2;3	2.13e-06	85.291	By matching	By MS/MS	By MS/MS	By MS/MS	By MS/MS	By MS/MS	35132000	5205800	5868500	9115400	5276300	2341200	7325200	364	1415	413	238		2266;2267
SEC31A	Protein transport protein Sec31A	6.82192e+06	1.11502e+07	7.23291e+06	2.23124e+07	1.20368e+07	2.51516e+07	2.36067	1.2392	0.871047	0.0901974	1	1935.969	H7BXG7;D6REX3;O94979-7;O94979-6;O94979-3;O94979-10;O94979-4;O94979-9;O94979-2;O94979;O94979-8;H0YAB3;D6RHZ5	yes	no	2;3	0.0004805	90.896	By MS/MS	By matching	By MS/MS	By MS/MS	By MS/MS	By MS/MS	83286000	22820000	11763000	28405000	7225800	7565300	5506900	367	523	416			819
SH3PXD2A	SH3 and PX domain-containing protein 2A	1.2685e+07	2.81626e+06	1.3942e+07	5.08336e+06	8.8841e+06	2.74512e+06	0.567619	-0.817005	-1.26808	0.361768	0	984.53524	H0Y507;Q5TCZ1-2;Q5TCZ1-3;Q5TCZ1	yes	no	2	0.00024997	122.96	By matching	By MS/MS	By MS/MS	By matching	By MS/MS	By matching	42944000	5199000	8682000	3100200	13436000	1910800	10615000	369	821	418			1285
PLEC	Plectin	1.07071e+08	3.17411e+07	1.12474e+08	4.56388e+07	6.3431e+07	1.7387e+07	0.503238	-0.990688	-1.44877	0.251003	0	1109.6081	Q15149;Q15149-7;Q15149-8;Q15149-9;Q15149-5;Q15149-6;Q15149-3;Q15149-2;Q15149-4	no	no	2	7.33e-17	177.16	By MS/MS	By MS/MS	By MS/MS	By MS/MS	By MS/MS	By MS/MS	348880000	46677000	61988000	19636000	113410000	21536000	85634000	370	1594;1595	419			2586
SEC16A	Protein transport protein Sec16A	1.08959e+07	1.12967e+07	1.01037e+07	2.2068e+07	1.38705e+07	9.57895e+06	1.40937	0.495051	0.0968878	0.351919	0	2083.1062	F1T0I1;J3KNL6;O15027-2;O15027-4;O15027-3;O15027;O15027-5	yes	no	2;3	6.2e-14	140.47	By MS/MS	By MS/MS	By MS/MS	By MS/MS	By MS/MS	By MS/MS	73842000	22570000	13555000	10818000	11541000	7664700	7692600	376	658	425			1033
NUCB1	Nucleobindin-1	1.68929e+07	8.92674e+06	2.24255e+06	5.55219e+06	1.52315e+07	2.73529e+06	0.838102	-0.254802	-0.683207	0.803071	1	1457.7587	Q02818	yes	yes	2;3	2.4e-11	154.13	By MS/MS	By MS/MS	By matching	By MS/MS	By MS/MS	By MS/MS	49309000	5678500	14885000	3089100	17893000	6056700	1707400	378	1488	427			2355
CSPP1	Centrosome and spindle pole-associated protein 1	1.06505e+06	726703	1.1087e+06	884958	1.19294e+06	842466	1.00686	0.00986962	-0.407861	0.969601	0	921.50321	Q1MSJ5-2;Q1MSJ5-1;Q1MSJ5	yes	no	2	0.004237	91.658	By MS/MS	By MS/MS	By MS/MS	By MS/MS	By MS/MS	By matching	5487600	905090	1165800	951440	1128100	493060	844130	383	1628	432			2667
HDAC7	Histone deacetylase;Histone deacetylase 7	3.20552e+06	641034	6.52445e+06	4.43589e+06	6.92811e+06	5.04573e+06	1.58227	0.661995	0.270565	0.36508	0	1992.9865	H0YI15;J3KPH8;Q8WUI4-10;Q8WUI4-3;Q8WUI4-4;Q8WUI4;Q8WUI4-7;Q8WUI4-6;Q8WUI4-5;Q8WUI4-8	yes	no	2;3	0.00012759	103.71	By MS/MS	By MS/MS	By MS/MS	By MS/MS		By MS/MS	25369000	4536800	6770500	5698400	3395300	0	4967500	385	863	434			1346;1347
SPTBN1	Spectrin beta chain, non-erythrocytic 1	566964	8.2918e+06	1.7089e+06	1.59032e+06	1.17534e+06	3.84132e+06	0.625207	-0.677594	-1.12305	0.646892	0	1901.9946	A0A087WUZ3;Q01082	yes	no	2	0.00040446	85.046	By matching	By matching	By MS/MS	By matching	By MS/MS	By matching	14641000	1626500	1148600	4338200	600530	5625900	1301100	386	35	435			54;55;56;4058
SPTBN1	Spectrin beta chain, non-erythrocytic 1	8.4928e+07	1.40069e+08	2.57602e+07	7.4551e+07	8.98868e+07	9.99424e+07	1.05433	0.0763255	-0.338725	0.90448	1	2058.0957	A0A087WUZ3;Q01082	yes	no	2;3	9.54e-72	187.57	By MS/MS	By MS/MS	By MS/MS	By MS/MS	By MS/MS	By MS/MS	481560000	76247000	87842000	112870000	89956000	95035000	19613000	387	35	436			54;55;56;4058
SRRM2	Serine/arginine repetitive matrix protein 2	1.84101e+07	641034	4.61052e+06	2.55801e+07	4.99606e+06	2.96356e+07	2.5447	1.3475	0.983712	0.26915	1	2051.9946	Q9UQ35;Q9UQ35-2	yes	no	3	0.0012376	84.169	By MS/MS	By MS/MS	By MS/MS	By MS/MS		By matching	87524000	26162000	4882400	33469000	19500000	0	3510300	389	2238	438			3870;3871;4749
PROSER2;C10orf47	Proline and serine-rich protein 2	674148	641034	622774	6.47872e+06	1.43924e+06	5.16429e+06	6.75054	2.755	2.44799	0.132917	0	3012.4438	Q86WR7;D3DRR9	yes	no	3;4	2.76e-09	79.771	By MS/MS	By MS/MS	By MS/MS				13865000	6626100	1406500	5832300	0	0	0	391	1790	440			2995;2996
HDGFRP2	Hepatoma-derived growth factor-related protein 2	1.14058e+06	641034	3.36487e+06	1.74344e+06	2.05925e+06	1.08363e+07	2.84447	1.50816	1.15086	0.401432	1	1277.5372	A0A087WZ99;Q7Z4V5-2;Q7Z4V5;Q7Z4V5-4;Q7Z4V5-3	yes	no	2	0.00054942	120.86	By MS/MS	By MS/MS	By MS/MS	By MS/MS		By MS/MS	19804000	1783100	2012400	12238000	1208100	0	2561900	394	85	443			144;145
PRKCD	Protein kinase C delta type;Protein kinase C delta type regulatory subunit;Protein kinase C delta type catalytic subunit	1.18759e+07	641034	2.21247e+07	6.39179e+06	9.84691e+06	5.9358e+06	0.640111	-0.643605	-1.08769	0.574334	1	938.48214	Q05655;Q05655-2	yes	no	2	0.0010457	136.49	By MS/MS	By MS/MS	By MS/MS	By MS/MS		By MS/MS	52288000	6537200	9622900	6703600	12579000	0	16845000	395	1500	444			2368
LSR	Lipolysis-stimulated lipoprotein receptor	872732	7.67013e+06	622774	1.11024e+07	7.96315e+06	1.02926e+07	3.20308	1.67946	1.32906	0.0845353	1	2144.0346	S4R3V8;Q86X29-6;Q86X29-5;Q86X29-2;Q86X29-3;Q86X29-4;Q86X29	yes	no	2;3	0.00022472	105.46	By MS/MS	By MS/MS	By MS/MS	By matching	By matching		36889000	11355000	7782000	11624000	924400	5204100	0	397	1791	446			3001
TRIM25	E3 ubiquitin/ISG15 ligase TRIM25	1.2567e+06	641034	1.09975e+07	4.88419e+06	3.10289e+06	1.03351e+07	1.42086	0.506761	0.10907	0.678037	0	1824.8247	Q14258	yes	yes	3	1.65e-38	169.98	By MS/MS	By MS/MS	By MS/MS	By MS/MS		By MS/MS	29404000	4995300	3032300	11672000	1331100	0	8373100	400	1575	449			2549;2550
THRAP3	Thyroid hormone receptor-associated protein 3	4.71062e+07	1.66782e+07	6.09194e+07	1.84493e+07	3.05899e+07	1.47324e+07	0.511384	-0.967521	-1.42467	0.25653	0	1015.5298	Q9Y2W1	yes	yes	2	3.09e-52	202	By MS/MS	By MS/MS	By MS/MS	By MS/MS	By MS/MS	By MS/MS	172990000	18869000	29894000	16638000	49895000	11316000	46382000	402	2254	451			3925
CAD	CAD protein;Glutamine-dependent carbamoyl-phosphate synthase;Aspartate carbamoyltransferase;Dihydroorotase	1.64813e+07	559080	4.26233e+07	853098	774223	892761	0.0422381	-4.56531	-5.16756	0.260534	0	1209.5877	F8VPD4;P27708	yes	no	2	0.0037817	92.295				By MS/MS	By matching	By MS/MS	50289000	0	0	0	17457000	379330	32452000	404	708	453			1088
TAOK1	Serine/threonine-protein kinase TAO1	2.93476e+07	2.34241e+07	3.90928e+07	2.79042e+07	3.66006e+07	2.84154e+07	1.01149	0.0164862	-0.400978	0.951459	0	1267.6157	Q7L7X3-2;Q7L7X3-3;Q7L7X3	yes	no	2;3	9.04e-19	175.29	By MS/MS	By MS/MS	By MS/MS	By MS/MS	By MS/MS	By MS/MS	173140000	28539000	35768000	32091000	31085000	15893000	29764000	406	1757	455			2919;2920
TRIM2	Tripartite motif-containing protein 2	433543	641034	1.07352e+06	638182	635528	892761	1.00855	0.0122894	-0.405344	0.978374	0	1325.6939	A0A0J9YX34;Q9C040;A0A0J9YXY2;A0A0J9YW70;C9JVI3	yes	no	2	0.0018801	90.861	By matching	By matching		By matching		By MS/MS	2550300	652700	621070	0	459210	0	817340	407	230	456			389
SLC12A9	Solute carrier family 12 member 9	1.73451e+06	1.70511e+06	622774	1.90751e+06	2.06303e+06	892761	1.19715	0.259604	-0.148055	0.633527	0	1192.6088	C9JMQ7;C9JBD8;Q9BXP2-2;Q9BXP2-3;Q9BXP2-4;Q9BXP2	yes	no	2	0.011783	94.363	By MS/MS	By MS/MS		By matching	By MS/MS	By MS/MS	6961100	1950900	2016100	0	1837200	1156900	0	409	441	458			714
BNIP3	BCL2/adenovirus E1B 19 kDa protein-interacting protein 3	2.48763e+07	789519	1.08631e+07	7.67588e+06	1.28892e+07	892761	0.587422	-0.767531	-1.21662	0.566366	0	1273.5786	F6RP06;A0A0J9YW18;Q12983	yes	no	2;3	1.12e-159	243.3	By MS/MS	By MS/MS		By MS/MS	By matching	By MS/MS	55602000	7850500	12596000	0	26349000	535680	8270800	410	228	459			384;4103
STMN1	Stathmin	2.05674e+07	9.6902e+06	1.19641e+07	2.75102e+07	5.03535e+06	3.15287e+07	1.51757	0.60176	0.207901	0.479956	0	1387.746	P16949;A2A2D0;P16949-2	yes	no	2	6.36e-24	176.19	By MS/MS	By MS/MS	By MS/MS	By MS/MS	By MS/MS	By MS/MS	106130000	28136000	4920800	35607000	21785000	6574700	9109100	411	1263	460			1978;1979
CFL1	Cofilin-1	2.36225e+08	2.84396e+08	8.13379e+08	3.3189e+08	4.38874e+08	2.70253e+08	0.780372	-0.357766	-0.790324	0.654884	0	1101.603	E9PP50;P23528;E9PS23	yes	no	1;2	5.8e-06	147.33	By MS/MS	By MS/MS	By MS/MS	By MS/MS	By MS/MS	By MS/MS	2.136e+09	339440000	428890000	305210000	250210000	192960000	619280000	412	650	461;462;463			1026
DSTN	Destrin	4.34025e+07	2.36304e+07	5.38938e+07	4.87666e+07	5.27991e+07	5.52282e+07	1.2966	0.374736	-0.0282792	0.308875	0	1289.6034	F6RFD5;P60981	yes	no	2	9.65e-27	182.07	By MS/MS	By MS/MS	By MS/MS	By MS/MS	By MS/MS	By MS/MS	266880000	49876000	51598000	62372000	45972000	16033000	41033000	413	703	464			1082
CFL2	Cofilin-2	5.7532e+06	5.9009e+06	1.2686e+07	8.41379e+06	9.51096e+06	4.5396e+06	0.922936	-0.115697	-0.538492	0.832272	0	1230.6456	G3V2U0;F8WDN3;Q9Y281	yes	no	2	0.0024573	94.402	By matching	By matching	By MS/MS	By MS/MS	By MS/MS	By MS/MS	42783000	8605200	9294600	5126800	6093800	4003700	9658700	414	751	465			1159
ZC3HAV1	Zinc finger CCCH-type antiviral protein 1	3.33213e+06	6.86879e+06	3.51578e+06	8.88341e+06	5.27081e+06	5.54584e+06	1.43621	0.522267	0.125201	0.289239	0	1400.6783	C9J6P4;Q7Z2W4-3;Q7Z2W4-2;Q7Z2W4	yes	no	2	8.21e-09	147.26	By MS/MS	By MS/MS	By MS/MS	By MS/MS	By MS/MS	By MS/MS	31366000	9085500	5150900	6263200	3529400	4660400	2676800	419	434	470			701
PTDSS2	Phosphatidylserine synthase 2	1.41861e+07	7.24182e+06	2.95337e+06	1.4156e+07	1.91241e+07	3.22398e+06	1.49721	0.582277	0.187632	0.52353	0	2078.9505	E9PS47;E9PLE4;Q9BVG9	yes	no	2;3	2.55e-05	97.767	By MS/MS	By MS/MS	By MS/MS	By MS/MS	By MS/MS	By MS/MS	58996000	14478000	18689000	3641000	15026000	4913500	2248600	420	633	471			974;975
DPM1	Dolichol-phosphate mannosyltransferase subunit 1	1.02247e+09	4.84989e+08	3.06186e+08	7.94623e+08	1.35247e+09	2.28574e+08	1.30989	0.389441	-0.0129817	0.659103	1	1100.5938	Q5QPJ9;Q5QPK2;O60762	yes	no	2	4.25e-122	240.65	By MS/MS	By MS/MS	By MS/MS	By MS/MS	By MS/MS	By MS/MS	4037700000	812700000	1321700000	258140000	1.083e+09	329060000	233120000	421	1106	472			1719
DPM1	Dolichol-phosphate mannosyltransferase subunit 1	6.52028e+06	1.65913e+06	622774	1.74256e+07	1.29445e+07	5.78527e+06	4.10754	2.03827	1.70235	0.0966959	2	1256.6949	Q5QPJ9;Q5QPK2;O60762	yes	no	2;3	0.024332	87.001	By MS/MS	By MS/MS	By MS/MS	By matching	By matching		45037000	17822000	12650000	6533600	6906300	1125700	0	422	1106	473			1719
BTBD1	BTB/POZ domain-containing protein 1	2.33657e+06	2.66887e+06	1.66621e+06	853098	1.08969e+06	892761	0.425014	-1.23442	-1.70233	0.0424179	0	3795.9432	Q9H0C5-2;Q9H0C5	yes	no	4	2.78e-11	78.618		By MS/MS		By MS/MS	By MS/MS	By MS/MS	6619300	0	1064900	0	2474900	1810800	1268600	423	2072	474			3580
AHNAK	Neuroblast differentiation-associated protein AHNAK	5.49659e+08	8.0355e+08	4.28414e+08	5.76994e+08	5.83412e+08	5.96962e+08	0.986387	-0.0197748	-0.438701	0.948386	0	1731.8163	Q09666	yes	yes	2;3	0	335.46	By MS/MS	By MS/MS	By MS/MS	By MS/MS	By MS/MS	By MS/MS	3.288e+09	590120000	570140000	674180000	582200000	545200000	326180000	424	1510	475;476;477			2390;2391;2392;2393
AHNAK	Neuroblast differentiation-associated protein AHNAK	6.00386e+07	2.23659e+08	3.98428e+07	2.42982e+08	2.92259e+07	3.08859e+08	1.79597	0.844761	0.460702	0.455051	1	1916.9327	Q09666	yes	yes	2;3;4	1.25e-161	227.09	By MS/MS	By MS/MS	By MS/MS	By MS/MS	By MS/MS	By MS/MS	871570000	248510000	28561000	348810000	63593000	151750000	30335000	425	1510	478;479			2390;2391;2392;2393
SUZ12	Polycomb protein SUZ12	2.02143e+06	641034	2.04632e+06	853098	1.87434e+06	2.36366e+06	1.08119	0.112623	-0.300964	0.852604	0	2069.8848	J3QQW9;Q15022	yes	no	2	0.0077934	61.692		By MS/MS	By MS/MS	By MS/MS		By matching	8200200	0	1831700	2669400	2141100	0	1558000	427	978	481		183	1511
GNG2	Guanine nucleotide-binding protein subunit gamma;Guanine nucleotide-binding protein G(I)/G(S)/G(O) subunit gamma-2	1.97101e+06	641034	2.7406e+06	1.86849e+06	1.32566e+06	2.38154e+06	1.04167	0.0589007	-0.356853	0.920548	0	1202.6004	G3V2C9;P59768	yes	no	2	0.006442	79.639	By MS/MS	By MS/MS	By matching	By matching		By MS/MS	10070000	1911000	1295500	2689600	2087700	0	2086600	428	767	482;483			1180;4261
TOMM70A	Mitochondrial import receptor subunit TOM70	3.39756e+06	7.93881e+07	622774	1.07358e+08	3.11987e+07	5.15039e+07	2.27867	1.18819	0.817984	0.360799	0	2369.0819	O94826	yes	yes	3;4	6.46e-07	99.846	By MS/MS	By MS/MS	By MS/MS	By MS/MS	By matching		255920000	109800000	30489000	58166000	3598700	53864000	0	429	1139	484;485;486		217	1763
TNKS1BP1	182 kDa tankyrase-1-binding protein	1.37792e+07	641034	1.59831e+07	7.517e+06	1.69762e+07	1.34537e+07	1.24812	0.319752	-0.0854806	0.67831	0	1296.5946	Q9C0C2;Q9C0C2-2	yes	no	2	4.95e-07	143.76	By MS/MS	By MS/MS	By MS/MS	By MS/MS		By MS/MS	66236000	7688000	16590000	15194000	14595000	0	12169000	430	2064	487			3541
DOCK4	Dedicator of cytokinesis protein 4	3.96723e+06	641034	7.89947e+06	1.34754e+06	2.93425e+06	1.19777e+06	0.438094	-1.19069	-1.65684	0.381212	0	829.45453	H0Y7H7;H0Y599;Q8N1I0-2;Q8N1I0;Q8N1I0-3	yes	no	2	0.0017679	114.51	By matching	By matching	By matching	By MS/MS		By MS/MS	15815000	1378200	2867500	1352700	4202100	0	6014400	431	824	488			1294
ERRFI1	ERBB receptor feedback inhibitor 1	1.46072e+07	9.2109e+06	1.43203e+07	1.16627e+07	1.30959e+07	1.26099e+07	0.979813	-0.029422	-0.448738	0.898635	1	1636.7693	Q9UJM3	yes	yes	2;3	1.43e-08	141.54	By MS/MS	By MS/MS	By MS/MS	By MS/MS	By MS/MS	By MS/MS	71591000	11928000	12798000	14241000	15472000	6249500	10903000	432	2211	489			3828
IRS1	Insulin receptor substrate 1	4.94797e+06	4.60331e+06	8.19119e+06	6.2682e+06	4.61294e+06	5.69362e+06	0.934186	-0.098218	-0.520308	0.77655	0	1362.6052	P35568	yes	yes	2	0.0014583	100.73	By MS/MS	By MS/MS	By MS/MS	By MS/MS	By MS/MS	By MS/MS	31949000	6410800	4508000	6430100	5240900	3123300	6236500	434	1338	491			2097
ANLN	Actin-binding protein anillin	674148	641034	622774	919473	1.37897e+06	778359	1.58765	0.666895	0.275663	0.170499	0	1207.5543	Q9NQW6;Q9NQW6-2;H7C1K5	yes	no	2	0.026384	66.92	By MS/MS	By matching	By matching				3167000	940390	1347600	879040	0	0	0	435	2133	492			3684
MAP4	Microtubule-associated protein;Microtubule-associated protein 4	3.25594e+06	641034	1.20051e+07	879522	5.58761e+06	892761	0.462826	-1.11146	-1.57441	0.509263	1	1225.6415	E7EVA0;P27816;P27816-6;P27816-2;P27816-5;P27816-4;H0Y2V1;H7C4C5;B5MEG9;F8W9U4	yes	no	2;3	0.0085117	83.751	By matching	By MS/MS		By matching		By MS/MS	18949000	899530	5460500	0	3448700	0	9140300	436	581	493			897
PEX14	Peroxisomal membrane protein PEX14	1.56797e+07	1.31579e+07	622774	7.78813e+06	2.01412e+07	4.9339e+06	1.1155	0.157697	-0.254072	0.871741	0	2482.1572	O75381-2;O75381	yes	no	2;3	6.67e-07	109.25	By MS/MS	By MS/MS	By MS/MS	By MS/MS	By MS/MS		58756000	7965300	19683000	5572100	16608000	8927500	0	445	1119	502			1732;1733;4382
MLPH	Melanophilin	1.13444e+06	4.82204e+06	622774	2.73127e+06	1.67603e+06	892761	0.805572	-0.311915	-0.742624	0.786946	0	1351.662	Q9BV36-4;Q9BV36;H7C371	yes	no	2	0.00054561	125.82	By MS/MS	By MS/MS		By MS/MS	By MS/MS		8904600	2793400	1637900	0	1201600	3271700	0	447	2037	504			3499;3500
MTFR1L	Mitochondrial fission regulator 1-like	1.35517e+07	1.01891e+07	3.16339e+06	7.17214e+06	8.29265e+06	3.2246e+06	0.694664	-0.525612	-0.96494	0.48334	0	1269.6097	E9PPF9;E9PLD2;Q9H019-3;Q9H019	yes	no	2	0.0017681	97.565	By MS/MS	By MS/MS	By MS/MS	By MS/MS	By MS/MS	By MS/MS	42757000	7335300	8104000	3641700	14354000	6913200	2408500	448	632	505;506;507		114;115	971;972
SKIV2L	Helicase SKI2W	3.21053e+06	3.94052e+06	622774	7.28439e+06	2.47378e+06	6.23216e+06	2.05695	1.0405	0.664339	0.206177	0	1073.5968	Q15477	yes	yes	2	0.0041383	91.701	By MS/MS	By MS/MS	By MS/MS	By MS/MS	By MS/MS		22980000	7450100	2417500	7038300	3400600	2673600	0	452	1606	511			2623
PKN2	Serine/threonine-protein kinase N2	2.6924e+07	2.76084e+07	5.63421e+07	5.18622e+07	2.16894e+07	7.16615e+07	1.30971	0.389244	-0.0131861	0.552946	0	1491.7053	Q16513-3;Q16513-2;Q16513;Q16513-5;Q16513-4	yes	no	2	1.01e-69	203.74	By MS/MS	By MS/MS	By MS/MS	By MS/MS	By MS/MS	By MS/MS	245310000	53042000	21196000	80931000	28518000	18732000	42897000	453	1621	512			2648
OARD1	O-acetyl-ADP-ribose deacetylase 1	2.65728e+06	5.36501e+06	3.5037e+06	3.85696e+06	2.06129e+06	3.37105e+06	0.805944	-0.311248	-0.74193	0.48776	0	1260.5582	C9JA90;C9J5P1;C9IZY1;C9JNE2;Q9Y530	yes	no	2	0.0021712	96.82	By matching	By MS/MS	By matching	By MS/MS	By MS/MS	By MS/MS	18889000	3944700	2014400	3807100	2814600	3640100	2667600	454	412	513			675;676
PPP1R9B	Neurabin-2	1.6148e+06	1.19613e+07	622774	7.66581e+06	1.74295e+06	4.55988e+06	0.983786	-0.023583	-0.442663	0.985988	0	1596.8107	D3DTX6;Q96SB3	yes	no	2;3	0.00022267	115.29	By MS/MS	By MS/MS	By MS/MS	By MS/MS	By MS/MS		24519000	7840200	1703300	5149700	1710400	8115600	0	455	501	514			794;795
KLC2	Kinesin light chain 2	2.08808e+06	6.74277e+06	1.23345e+06	2.79619e+06	4.07715e+06	2.76761e+06	0.957935	-0.0620007	-0.48263	0.942834	0	992.5291	Q9H0B6-2;Q9H0B6;A8MZ87	yes	no	2	0.00033433	120.27	By MS/MS	By MS/MS	By MS/MS	By MS/MS	By MS/MS	By MS/MS	17695000	2859800	3984400	3125600	2211700	4574900	939110	456	2071	515			3577
KLC1	Kinesin light chain 1	336697	8.14987e+06	2.33396e+06	8.02602e+06	6.20884e+06	3.46234e+06	1.63552	0.709751	0.320247	0.454267	0	1157.6404	H0YG16;Q07866-7;Q07866-6;Q07866-4;G3V5R9;Q07866-9;H0YJK1	yes	no	2	0.0029749	96.665	By MS/MS	By MS/MS	By MS/MS	By matching	By MS/MS	By MS/MS	25850000	8208600	6067600	3910200	356630	5529600	1777000	457	858	516			1340;1341
CLASP2	CLIP-associating protein 2	3.54927e+06	641034	3.8578e+06	2.32159e+06	774223	1.44915e+06	0.564724	-0.824382	-1.27576	0.379724	0	1014.5458	B3KR06;E7ENG2;E3W994;J3KR49;A0A0U1RQI6;E7ERI8;E7EW49;O75122-2;O75122;O75122-3	yes	no	2	0.0062459	83.862	By matching		By MS/MS	By MS/MS		By MS/MS	10708000	2374400	0	1636600	3759400	0	2937200	458	234	517			391
LIMA1	LIM domain and actin-binding protein 1	4.06041e+07	1.46903e+07	1.18482e+08	2.4135e+07	5.84282e+07	3.4526e+07	0.673794	-0.569622	-1.01072	0.613683	0	1088.535	Q9UHB6-4;Q9UHB6-5;Q9UHB6;F8VQE1;Q9UHB6-2;F8VS07;Q9UHB6-3;F8VRN8	yes	no	2	5.38e-176	256.31	By MS/MS	By MS/MS	By MS/MS	By MS/MS	By MS/MS	By MS/MS	263960000	24684000	57099000	38992000	43008000	9967200	90208000	459	2202	518			3806;3807
ABLIM3	Actin-binding LIM protein 3	1.67862e+07	641034	2.58088e+07	2.72941e+07	2.95421e+07	2.60778e+07	1.9177	0.939379	0.559136	0.21245	0	1499.6892	A0A0C4DGA7;O94929-2;O94929-3;O94929	yes	no	2	4.22e-07	141.89	By MS/MS	By MS/MS	By MS/MS	By MS/MS		By MS/MS	123670000	27915000	28870000	29451000	17780000	0	19650000	460	195	519			321;322
C1orf226	Uncharacterized protein C1orf226	1.48168e+07	641034	1.7378e+07	4.41135e+06	1.12018e+07	4.34772e+06	0.607901	-0.718093	-1.16518	0.509609	0	958.50836	A1L170;A1L170-2	yes	no	2	0.0094479	80.165	By MS/MS	By matching	By MS/MS	By MS/MS		By MS/MS	49293000	4511700	10947000	4910100	15694000	0	13231000	461	286	520			517
DCP1A	mRNA-decapping enzyme 1A	674148	641034	2.85132e+06	4.41888e+06	4.56188e+06	2.19214e+06	2.6816	1.4231	1.06236	0.0924493	0	1626.8213	Q9NPI6-2;Q9NPI6	yes	no	2	0.00056597	92.247	By matching	By MS/MS	By MS/MS			By matching	13624000	4519400	4458100	2475700	0	0	2170900	462	2127	521			3663;3664
CRIP2	Cysteine-rich protein 2	782966	641034	1.88306e+06	1.32144e+06	1.43904e+06	2.36198e+06	1.54894	0.631285	0.238616	0.304677	0	1723.7835	H0YFA4;P52943;P52943-2	yes	no	2	0.00031222	95.618	By MS/MS	By MS/MS	By MS/MS	By matching		By MS/MS	7688300	1351500	1406300	2667500	829320	0	1433700	464	854	523			1335
ARL6IP4	ADP-ribosylation factor-like protein 6-interacting protein 4	1.78417e+06	641034	3.01471e+06	1.83623e+06	1.24021e+06	1.20653e+06	0.787324	-0.344971	-0.777013	0.636481	0	1800.8312	Q66PJ3	yes	yes	2	0.0095117	61.821	By MS/MS	By matching	By MS/MS	By MS/MS		By MS/MS	8637700	1878000	1212000	1362600	1889800	0	2295300	465	1700	524			2825
LARP4	La-related protein 4	8.26244e+06	1.05178e+07	8.04027e+06	1.411e+07	1.1385e+07	1.49475e+07	1.5079	0.592538	0.198306	0.0310985	0	2369.1394	Q71RC2-6;Q71RC2-5;Q71RC2-3;Q71RC2;Q71RC2-4	yes	no	2;3	1.02e-06	94.031	By MS/MS	By MS/MS	By MS/MS	By MS/MS	By MS/MS	By MS/MS	64447000	14431000	11126000	16881000	8751600	7136200	6121600	466	1752	525;526	266;267		2911;2912;4595
SSFA2	Sperm-specific antigen 2	3.97252e+06	2.12914e+06	1.0344e+06	2.75141e+06	4.55308e+06	892761	1.14871	0.200012	-0.210051	0.808245	0	1169.6404	P28290-3;P28290;E9PHV5;E7EUL7;H7BZ26;P28290-2	no	no	2	0.00039402	123.02	By MS/MS	By MS/MS		By MS/MS	By MS/MS	By matching	13703000	2814000	4449500	0	4207700	1444600	787560	469	1314;1315	529			2057
LIMCH1	LIM and calponin homology domains-containing protein 1	674148	641034	1.00032e+07	4.56808e+06	7.52857e+06	3.22654e+06	1.35383	0.43705	0.036548	0.721312	0	1580.7352	G5EA03;Q9UPQ0-8;Q9UPQ0-5;Q9UPQ0-10;Q9UPQ0-2;Q9UPQ0-4;Q9UPQ0;Q9UPQ0-3;E7EPK0;E9PDJ9;Q9UPQ0-9;Q9UPQ0-6;H0Y8P3;D6RD46	yes	no	2	1.71e-73	195.25	By MS/MS	By MS/MS	By MS/MS			By MS/MS	23289000	4672000	7357300	3643900	0	0	7616100	470	809	530;531		157	1241;1242
MAP1B	Microtubule-associated protein 1B;MAP1B heavy chain;MAP1 light chain LC1	1.83893e+08	1.63923e+08	2.18475e+08	2.7473e+08	2.79058e+08	2.35835e+08	1.39438	0.479619	0.0808339	0.0249269	0	2012.9249	P46821	yes	yes	2;3	1.77e-72	193.3	By MS/MS	By MS/MS	By MS/MS	By MS/MS	By MS/MS	By MS/MS	1292400000	280980000	272710000	266340000	194780000	111220000	166340000	471	1376	532;533;534;535		305	2158;2159;2160;2161
RB1CC1	RB1-inducible coiled-coil protein 1	1.21591e+06	2.18736e+06	1.01391e+06	1.12051e+06	2.14049e+06	885996	0.938833	-0.0910601	-0.512862	0.873025	0	1488.7168	Q8TDY2-2;Q8TDY2	yes	no	2	9.18e-23	164.15	By MS/MS	By MS/MS	By MS/MS	By MS/MS	By MS/MS	By MS/MS	7782400	1146000	2091800	1000600	1287900	1484100	771960	472	1891	536			3201;3202;3203;4648
SART3	Squamous cell carcinoma antigen recognized by T-cells 3	674148	1.54756e+06	1.32814e+06	1.80034e+06	1.77641e+06	892761	1.25908	0.332364	-0.0723599	0.484255	0	1577.7057	F8W667;F8VV04;Q15020-3;Q15020-2;Q15020-4;Q15020	yes	no	2	0.00010824	100.4	By matching	By MS/MS			By MS/MS	By matching	5638600	1841300	1736000	0	0	1050000	1011200	475	717	539;540			1099
EEF1D	Elongation factor 1-delta	1.10999e+09	2.27446e+08	1.8057e+09	5.15532e+08	7.40352e+08	3.24266e+08	0.502731	-0.992141	-1.45028	0.372804	0	1422.7038	E9PL71;P29692-3;E9PK06;E9PPR1;E9PL12;E9PQ49;E9PI39;E9PQZ1;E9PK01;P29692-4;P29692;A0A087X1X7;E9PRY8;P29692-2	yes	no	2;3	1.05e-103	220.46	By MS/MS	By MS/MS	By MS/MS	By MS/MS	By MS/MS	By MS/MS	4321800000	527260000	723510000	366210000	1175700000	154320000	1374800000	477	631	542;543		113	969
WDR33	pre-mRNA 3 end processing protein WDR33	1.26954e+06	1.72412e+06	2.86183e+06	1.46527e+06	774223	2.57794e+06	0.82272	-0.281526	-0.711009	0.650573	0	926.48214	B9A053;Q9C0J8-3;Q9C0J8-2;Q9C0J8	yes	no	2	0.0009596	109.42	By MS/MS		By MS/MS	By MS/MS	By MS/MS	By MS/MS	9103500	1498600	0	2911400	1344700	1169800	2178900	481	406	547			664
SUPV3L1	ATP-dependent RNA helicase SUPV3L1, mitochondrial	674148	772879	622774	6.37859e+06	5.99109e+06	2.31646e+06	7.09544	2.82689	2.52277	0.0829171	0	1696.8268	Q8IYB8	yes	yes	2	0.0004655	89.46	By MS/MS	By MS/MS	By matching		By matching		15519000	6523700	5854800	2616100	0	524390	0	483	1812	549			3066
CHMP2B	Charged multivesicular body protein 2b	1.74452e+07	6.32537e+06	3.10034e+07	1.19003e+07	1.79841e+07	4.21995e+06	0.622637	-0.683536	-1.12923	0.458607	0	1161.5513	C9J0A7;Q9UQN3-2;Q9UQN3	yes	no	2	0.00022548	129	By MS/MS	By MS/MS	By MS/MS	By matching	By MS/MS	By MS/MS	80886000	12171000	17575000	4765800	18478000	4291700	23605000	486	414	552			679
LMO7	LIM domain only protein 7	3.63972e+07	3.89159e+07	2.10963e+07	3.61575e+07	1.08068e+07	2.36941e+07	0.732901	-0.448311	-0.884521	0.406919	0	2451.1435	E9PMS6;F8WD26;J3KP06;Q8WWI1-3;Q8WWI1-4;Q8WWI1-2;Q8WWI1;A0A0A0MTE2;E9PMT2;Q8WWI1-5;E9PMP7;H0Y424;H0YDG6	yes	no	2;3	3.54e-24	139.56	By MS/MS	By MS/MS	By MS/MS	By MS/MS	By MS/MS	By MS/MS	155320000	36980000	10561000	26759000	38552000	26404000	16062000	487	641	553;554		118	985;986
RSL1D1	Ribosomal L1 domain-containing protein 1	6.09062e+06	6.73629e+06	622774	1.28116e+07	1.5032e+06	1.18165e+07	1.94289	0.958205	0.578721	0.377194	0	1838.9262	J3QSV6;O76021-2;O76021	yes	no	2	9.12e-05	126.77	By MS/MS	By matching	By MS/MS	By MS/MS	By MS/MS		38939000	13103000	1469000	13345000	6451200	4570500	0	489	985	556			1519;4324
ZNF185	Zinc finger protein 185	1.12811e+07	1.36113e+07	622774	4.29079e+07	2.58971e+07	2.15062e+07	3.53951	1.82355	1.47897	0.0593129	2	1971.0174	O15231-3;H7BZT5;O15231-4;O15231-7;O15231;O15231-8;O15231-6	yes	no	3	0.00079934	81.656	By matching	By MS/MS	By MS/MS	By MS/MS	By MS/MS		114660000	43884000	25308000	24288000	11949000	9235100	0	493	1069	560			1640
PARVA	Alpha-parvin	6.74243e+06	4.3529e+06	1.60921e+07	1.798e+07	7.78735e+06	2.81188e+07	1.98202	0.986974	0.60865	0.278498	1	1225.6667	Q9NVD7-2;Q9NVD7	yes	no	2	1.14e-36	190.35	By MS/MS	By MS/MS	By MS/MS	By MS/MS	By MS/MS	By MS/MS	80102000	18389000	7610200	31756000	7141600	2953400	12252000	495	2152	562;563			3716;3717;3718;4724
PARVA	Alpha-parvin	9.03529e+06	1.39454e+07	1.46486e+07	1.26258e+07	1.18097e+07	1.51166e+07	1.0511	0.0718961	-0.343333	0.771587	2	1735.9468	Q9NVD7-2;Q9NVD7	yes	no	2;3	5.48e-11	143.52	By MS/MS	By MS/MS	By MS/MS	By MS/MS	By MS/MS	By MS/MS	71712000	12913000	11541000	17072000	9570200	9461800	11153000	496	2152	564;565			3716;3717;3718;3719;4724;4725
SDPR	Serum deprivation-response protein	1.06854e+07	6.26097e+06	622774	1.94202e+07	5.82082e+06	2.51472e+07	2.868	1.52004	1.16322	0.188342	1	3651.6694	O95810	yes	yes	3	0.0020489	55.043	By MS/MS	By MS/MS	By MS/MS	By MS/MS	By matching		69517000	19862000	5688400	28400000	11318000	4248000	0	497	1164	566;567		224	1836;1837;1838
HSD17B4	Peroxisomal multifunctional enzyme type 2;(3R)-hydroxyacyl-CoA dehydrogenase;Enoyl-CoA hydratase 2	5.02737e+06	3.01567e+06	2.70487e+06	1.07289e+07	1.26938e+07	3.65776e+06	2.5196	1.3332	0.968837	0.17929	0	1466.7365	G5E9S2;E7ET17;E7EWE5;P51659-3;P51659;P51659-2;E7EPL9;E7ER27	yes	no	2	4.93e-18	153.81	By MS/MS	By MS/MS	By MS/MS	By MS/MS	By MS/MS	By matching	36940000	10973000	12405000	4130900	5325000	2046100	2059400	498	571	568			868;4197
C2CD5	C2 domain-containing protein 5	3.96534e+06	641034	4.44398e+06	1.12892e+07	1.03556e+07	892761	2.49024	1.31628	0.951241	0.307924	0	1317.5837	Q86YS7-3;Q86YS7-2;Q86YS7-4	yes	no	2	0.00058006	133.05	By MS/MS	By MS/MS		By MS/MS		By MS/MS	29250000	11546000	10120000	0	4200100	0	3383500	500	1794	570			3006;4611
EIF4A3	Eukaryotic initiation factor 4A-III;Eukaryotic initiation factor 4A-III, N-terminally processed	674148	641034	171389	5.71127e+06	2.09189e+06	2.71448e+06	7.0751	2.82275	2.51847	0.111645	0	1224.5768	I3L3H2;P38919	yes	no	2	1.81e-24	176.87	By MS/MS	By MS/MS	By matching			By matching	11082000	5841200	2044300	3065600	0	0	130490	501	948	571;572		176	1472
FAM134A	Protein FAM134A	674148	1.10714e+07	650015	853098	2.28007e+06	1.41913e+07	1.39764	0.482995	0.0843458	0.779394	0	3085.4575	Q8NC44;H7C3D5;C9JIF3	yes	no	3	1.37e-09	89.689		By matching	By MS/MS		By MS/MS	By matching	26262000	0	2228200	16027000	0	7511800	494900	504	1849	575			4636
NUCKS1	Nuclear ubiquitous casein and cyclin-dependent kinase substrate 1	2.94467e+06	2.48552e+06	8.31465e+06	4.04293e+06	5.52028e+06	5.61597e+06	1.10435	0.143204	-0.26915	0.825599	0	898.51238	Q9H1E3-2;Q9H1E3	yes	no	2	2.11e-20	184.71	By MS/MS	By MS/MS	By MS/MS	By MS/MS	By MS/MS	By MS/MS	27008000	4134900	5394700	6342400	3119000	1686400	6330500	506	2077	577			3585
MAP1B	Microtubule-associated protein 1B;MAP1B heavy chain;MAP1 light chain LC1	2.51869e+07	7.8097e+07	1.79729e+07	6.74613e+07	2.93794e+07	1.20671e+08	1.79381	0.843027	0.458899	0.385551	0	2961.468	P46821;D6RA32;D6RCL2;D6RGJ3	yes	no	2;3;4	3.18e-29	135.23	By MS/MS	By MS/MS	By MS/MS	By MS/MS	By MS/MS	By MS/MS	327340000	68996000	28711000	136280000	26678000	52988000	13684000	507	1376	578			2162;2163;2164;2165;4469
STIM1	Stromal interaction molecule 1	1.89643e+07	1.44668e+07	2.20301e+06	5.85129e+06	8.65602e+06	4.63594e+06	0.537217	-0.896424	-1.35071	0.387644	0	2018.8665	E9PNJ4;G0XQ39;Q13586	yes	no	2	2.06e-139	223.93	By MS/MS	By MS/MS	By MS/MS	By MS/MS	By MS/MS	By MS/MS	51259000	5984400	8459100	5235600	20087000	9815600	1677300	508	645	579;580	99		1012;1013;4231
STIM1	Stromal interaction molecule 1	1.27171e+07	6.64977e+06	2.019e+06	8.88742e+06	1.59877e+07	7.88922e+06	1.53205	0.615468	0.222161	0.399819	1	2146.9614	E9PNJ4;G0XQ39;Q13586	yes	no	2;3	1.54e-25	151.85	By MS/MS	By MS/MS	By MS/MS	By MS/MS	By matching	By MS/MS	53143000	9089600	15624000	8909700	13470000	4511800	1537200	509	645	581;582	99		1012;1013;4231
FAM21C;FAM21A	WASH complex subunit FAM21C;WASH complex subunit FAM21A	5.67635e+06	8.01236e+06	2.59888e+07	3.90712e+06	5.01693e+06	8.11599e+06	0.429464	-1.21939	-1.6867	0.360484	0	1645.7795	J3KP36;A0A0A0MR88;A0A096LPC5;Q9Y4E1-3;Q9Y4E1-6;Q9Y4E1-2;Q9Y4E1;Q9Y4E1-4;Q9Y4E1-5;F8W7U3;E7ESD2;Q641Q2-2;Q641Q2;A0A087WYF6	no	no	2	1.54e-23	164.41	By MS/MS	By MS/MS	By MS/MS	By matching	By MS/MS	By MS/MS	49300000	3996000	4902800	9165800	6012400	5436300	19787000	510	567;118	583			181
2018-09-10	Septin-11	674148	641034	7.12928e+06	5.50164e+06	3.77743e+06	5.21928e+06	1.71691	0.779812	0.393133	0.450598	1	1396.7423	D6RGI3;D6RER5;Q9NVA2	yes	no	2	0.0016157	102.33	By MS/MS	By MS/MS	By MS/MS	By MS/MS		By MS/MS	20641000	5626800	3691500	5894400	0	0	5428000	511	522	584			818
HAUS6	HAUS augmin-like complex subunit 6	4.19986e+06	1.58971e+06	3.2619e+06	2.61032e+06	3.92356e+06	2.31407e+06	0.977516	-0.0328079	-0.45226	0.944691	0	1329.6776	Q5VY60;Q7Z4H7-3;Q7Z4H7;Q5SYF9;Q7Z4H7-2	no	no	2	0.00028621	119.54	By MS/MS	By MS/MS	By matching	By MS/MS	By MS/MS	By matching	17128000	2669700	3834300	2613400	4448500	1078600	2483500	520	1693;1769	593			2812
USP20	Ubiquitin carboxyl-terminal hydrolase 20	7.47392e+06	9.7916e+06	622774	1.13263e+07	2.32264e+06	9.48244e+06	1.2931	0.370837	-0.032336	0.676349	1	2341.0921	Q9Y2K6	yes	yes	3	2.69e-05	97.542	By MS/MS	By MS/MS	By MS/MS	By MS/MS	By MS/MS		39123000	11584000	2269800	10709000	7916400	6643500	0	521	2249	594			3916
MAP1S	Microtubule-associated protein 1S;MAP1S heavy chain;MAP1S light chain	3.10536e+07	5.05535e+07	4.00779e+07	8.63242e+07	9.10605e+07	4.09943e+07	1.79463	0.843684	0.459582	0.171447	0	1868.8687	Q66K74-2;Q66K74	yes	no	2;3	3.94e-14	137.85	By MS/MS	By MS/MS	By MS/MS	By MS/MS	By MS/MS	By MS/MS	321280000	88288000	88989000	46297000	32892000	34300000	30514000	522	1699	595;596;597	259	382	2822
SLC35B2	Adenosine 3-phospho 5-phosphosulfate transporter 1	4.77104e+06	2.9433e+06	2.46018e+06	7.98915e+06	5.81007e+06	1.9374e+06	1.54667	0.629165	0.236411	0.411463	0	1052.5866	Q8TB61-5;Q8TB61-4;Q8TB61-3;Q8TB61-2;Q8TB61	yes	no	2	0.00022548	128.51	By MS/MS	By MS/MS	By MS/MS	By MS/MS	By MS/MS	By matching	24960000	8170900	5677900	2188000	5053500	1997000	1873100	524	1876	599			3177
SLC35B2	Adenosine 3-phospho 5-phosphosulfate transporter 1	5.3916e+07	1.61521e+07	2.35983e+07	4.81291e+07	7.16049e+07	3.16527e+07	1.61623	0.692635	0.302441	0.304871	1	1151.655	Q8TB61-5;Q8TB61-4;Q8TB61-3;Q8TB61-2;Q8TB61	yes	no	2	2.45e-10	168.22	By MS/MS	By MS/MS	By MS/MS	By MS/MS	By MS/MS	By MS/MS	240980000	49224000	69976000	35747000	57108000	10959000	17967000	525	1876	600			3177
PML	Protein PML	797798	641034	1.44135e+06	5.72672e+06	774223	7.58985e+06	4.89232	2.29052	1.96477	0.206103	0	1425.7365	H3BVD2;H3BUJ5;H3BT57;P29590-4;P29590-12;P29590-2;P29590-5;P29590-9;P29590-13;P29590-3;P29590-8;P29590-11;P29590;H3BRN3	yes	no	2;3	0.0037543	78.78	By MS/MS		By MS/MS	By matching		By matching	16371000	5857000	0	8571600	845030	0	1097400	529	903	604			1418;1419
PKMYT1	Membrane-associated tyrosine- and threonine-specific cdc2-inhibitory kinase	674148	572846	1.98039e+06	1.59267e+06	1.82758e+06	892761	1.33638	0.41833	0.017073	0.541406	0	1719.8225	A6NHV6;B4DZM6;Q99640-2;Q99640-3;Q99640;Q99640-4	yes	no	2	0.0098107	66.215	By matching	By matching			By matching	By MS/MS	5311400	1628900	1786000	0	0	388670	1507800	537	306	612		63	539
TJP2	Tight junction protein ZO-2	2.50386e+07	9.3266e+06	3.51289e+07	2.95087e+07	3.74868e+07	3.11621e+07	1.41246	0.498209	0.100173	0.331077	0	884.40283	A0A1B0GTW1;Q9UDY2-3;Q9UDY2;Q9UDY2-7;Q9UDY2-6;Q9UDY2-4;Q9UDY2-2;Q9UDY2-5	yes	no	2	0.00036858	145.16	By MS/MS	By MS/MS	By MS/MS	By MS/MS	By MS/MS	By MS/MS	161600000	30180000	36634000	35193000	26521000	6328000	26746000	539	245	614			435
FGD6	FYVE, RhoGEF and PH domain-containing protein 6	462338	641034	4.06676e+06	1.38587e+06	2.22338e+06	757497	0.84461	-0.243643	-0.671598	0.846197	0	1518.6838	F8VY01;Q6ZV73-2;Q6ZV73	yes	no	2	0.003351	86.699	By matching	By matching	By matching	By matching		By MS/MS	8031600	1417400	2172800	855480	489710	0	3096300	541	721	616			1107
WISP1	WNT1-inducible-signaling pathway protein 1	5.36564e+06	641034	622774	1.36172e+07	7.07925e+06	9.64802e+06	4.57723	2.19447	1.86485	0.0345319	0	2488.1549	O95388-5;O95388-3;O95388-2;O95388	yes	no	3	0.0081642	56.298	By MS/MS	By matching	By matching	By matching			37425000	13927000	6918200	10896000	5683300	0	0	557	1152	632	178	220	1797;4947
SEMA4C	Semaphorin-4C	1.17126e+06	641034	622774	7.91455e+06	618828	5.03147e+06	5.57063	2.47784	2.15964	0.221766	0	2347.1743	Q9C0C4	yes	yes	2;3	5e-07	110.29	By MS/MS	By matching	By MS/MS	By matching			15622000	8094600	604750	5682300	1240600	0	0	560	2065	635			3564;3565
ANLN	Actin-binding protein anillin	2.17031e+06	1.20295e+06	2.09268e+06	2.08604e+06	2.39314e+06	2.00319e+06	1.18596	0.24605	-0.162155	0.393978	0	1736.7523	Q9NQW6;Q9NQW6-2;C9JJT6	yes	no	2	0.00038554	119.76	By MS/MS	By matching	By MS/MS	By MS/MS	By MS/MS	By MS/MS	11443000	2133500	2338700	2262300	2298800	816190	1593300	562	2133	637			3685
FLNA	Filamin-A	1.89274e+07	8.93662e+06	3.76074e+07	405407	1.44047e+07	5.54858e+06	0.310955	-1.68522	-2.17132	0.209126	0	1216.5693	Q5HY54;Q60FE5;P21333-2;P21333;A0A087WWY3	yes	no	2	0.00035657	115.8	By matching	By MS/MS	By matching	By MS/MS	By MS/MS	By MS/MS	75502000	414630	14077000	6266300	20048000	6063400	28633000	563	1291	638		272	2032
SLC20A1	Sodium-dependent phosphate transporter 1	8.56588e+06	8.50139e+06	8.58535e+06	1.18367e+07	1.19775e+07	8.87058e+06	1.27413	0.349514	-0.0545192	0.146649	0	1263.5475	Q8WUM9	yes	yes	2	0.00060456	111.06	By MS/MS	By MS/MS	By MS/MS	By MS/MS	By MS/MS	By MS/MS	55208000	12106000	11705000	10018000	9073000	5768100	6536600	565	1901	640;641;642		421	3224;3225;3226
LIMCH1	LIM and calponin homology domains-containing protein 1	3.03776e+06	2.98958e+06	622774	3.27637e+06	1.77089e+06	3.95501e+06	1.3537	0.436909	0.0364013	0.488918	0	1892.9342	G5EA03;Q9UPQ0-8;Q9UPQ0-5;Q9UPQ0-10;Q9UPQ0-2;Q9UPQ0-4;Q9UPQ0;Q9UPQ0-3;E7EPK0;E9PDJ9;Q9UPQ0-9;Q9UPQ0-6;H0Y8P3;D6RD46	yes	no	2	0.00015138	98.105	By matching	By matching	By MS/MS	By MS/MS	By MS/MS		14794000	3350900	1730600	4466600	3217600	2028400	0	566	809	643;644			1243;4274
PLA2G4A	Cytosolic phospholipase A2;Phospholipase A2;Lysophospholipase	674148	641034	515323	1.15757e+06	1.2043e+06	1.05662e+06	1.86751	0.901116	0.51933	0.00130349	0	1220.5819	P47712	yes	yes	2	0.0048133	90.412	By matching	By MS/MS	By matching			By matching	3946400	1183900	1176900	1193300	0	0	392350	570	1380	648			2210
LRRFIP1	Leucine-rich repeat flightless-interacting protein 1	1.80693e+06	641034	1.74712e+06	768204	972892	3.78554e+06	1.31741	0.397703	-0.00438667	0.70367	0	2747.1287	Q32MZ4-3;Q32MZ4-2;Q32MZ4	yes	no	3	6.4e-07	109.22	By matching	By MS/MS	By MS/MS	By MS/MS		By MS/MS	9255700	785680	950760	4275200	1913900	0	1330200	573	1638	651			2685;2686;2687
SVIL	Supervillin	3.41521e+06	4.48496e+06	2.69082e+06	3.47407e+06	3.29199e+06	4.45938e+06	1.0599	0.0839335	-0.33081	0.757683	1	2232.9441	O95425-2;O95425-3;O95425-4;O95425	yes	no	3	0.00023906	105.06	By MS/MS	By MS/MS	By MS/MS	By MS/MS	By MS/MS	By MS/MS	20515000	3553100	3217100	5036200	3617400	3043000	2048700	574	1155	652			1799;1800;4395;4396
PNPLA6	Neuropathy target esterase	9.90651e+06	6.6623e+06	622774	2.26185e+06	3.23888e+06	1.33466e+06	0.397601	-1.33061	-1.8024	0.331383	0	1629.7603	Q8IY17-5;Q8IY17-2;Q8IY17-3;Q8IY17;Q8IY17-4	yes	no	2	9.34e-05	101.39	By MS/MS	By matching	By matching	By MS/MS	By MS/MS		21999000	2313300	3165200	1507300	10493000	4520300	0	575	1810	653		406	3059
DOCK9	Dedicator of cytokinesis protein 9	2.51482e+07	1.0279e+06	5.04067e+07	1.3277e+07	2.0353e+07	2.34993e+07	0.745981	-0.422789	-0.857969	0.696665	1	1975.9851	A0A0A0MSY4;Q9BZ29-5;Q9BZ29-6;A0A0D9SFH5	yes	no	2;3	8.48e-15	144.17	By MS/MS	By MS/MS	By MS/MS	By MS/MS	By matching	By MS/MS	125720000	13579000	19890000	26539000	26637000	697420	38378000	577	160	655			259
MPDZ	Multiple PDZ domain protein	611592	641034	389943	2.49709e+06	774223	2.52862e+06	3.53101	1.82008	1.47536	0.136841	0	1341.714	F5H1U9;O75970-5;O75970-3;O75970-2;O75970	yes	no	2	0.010497	74.769	By MS/MS		By MS/MS	By matching		By matching	6354200	2553900	0	2855700	647800	0	296890	578	686	656			1054
ADCY6	Adenylate cyclase type 6	9.83665e+06	1.68964e+07	8.52624e+06	1.78079e+07	1.70028e+07	9.8499e+06	1.26663	0.341001	-0.0633753	0.436316	0	1387.6732	O43306-2;O43306	yes	no	2	3.18e-09	145.61	By MS/MS	By MS/MS	By MS/MS	By MS/MS	By MS/MS	By MS/MS	74327000	18213000	16616000	11124000	10419000	11464000	6491600	579	1084	657			1683
HRH1	Histamine H1 receptor	7.14906e+07	6.42324e+06	7.12416e+07	2.94647e+07	9.29004e+07	6.72174e+07	1.27104	0.346009	-0.0581648	0.660767	1	1527.7893	P35367	yes	yes	2;3	8.85e-136	232.62	By MS/MS	By MS/MS	By MS/MS	By MS/MS	By MS/MS	By MS/MS	331160000	30135000	90787000	75912000	75723000	4358100	54241000	584	1337	662			2094;2095;4454
PTDSS2	Phosphatidylserine synthase 2	1.87169e+08	5.19492e+07	9.56293e+07	9.28204e+07	1.47598e+08	6.69402e+07	0.918179	-0.123152	-0.546248	0.855627	1	1461.7324	E9PS47;E9PLE4;Q9BVG9	yes	no	2;3	1.19e-22	165.89	By MS/MS	By MS/MS	By MS/MS	By MS/MS	By MS/MS	By MS/MS	621080000	94932000	144240000	75599000	198250000	35247000	72809000	585	633	663			976
AHNAK2	Protein AHNAK2	4.16578e+07	1.02049e+08	2.20682e+07	1.79506e+08	7.5214e+07	1.70718e+08	2.56636	1.35972	0.996435	0.110267	0	2170.9978	Q8IVF2-3;Q8IVF2	yes	no	2;3	3.83e-86	199.31	By MS/MS	By MS/MS	By MS/MS	By MS/MS	By MS/MS	By MS/MS	580060000	183590000	73503000	192800000	44124000	69239000	16802000	590	1800	669;670			3025;4613
PSD3		2.61234e+06	641034	622774	4.84899e+06	3.03883e+06	3.52388e+06	2.94408	1.55782	1.20252	0.0442935	0	971.44946	E5RIH3	yes	yes	2	0.004388	87.568	By MS/MS	By MS/MS	By MS/MS	By matching			14676000	4959300	2969700	3979700	2767000	0	0	593	537	673			826
AKAP2	A-kinase anchor protein 2	2.27143e+08	3.56144e+08	2.62055e+08	3.36994e+08	3.40332e+08	2.46301e+08	1.09261	0.127775	-0.2852	0.626044	0	2002.9807	Q9Y2D5;Q9Y2D5-5;Q9Y2D5-7;Q9Y2D5-6;Q9Y2D5-4;C9JVY5	yes	no	2;3	5.12e-186	237.66	By MS/MS	By MS/MS	By MS/MS	By MS/MS	By MS/MS	By MS/MS	1637200000	344660000	332590000	278160000	240590000	241640000	199520000	594	2246	674			3899;3900
NEU3	Sialidase-3	6.09071e+06	2.91191e+06	6.35738e+06	5.29006e+06	5.51138e+06	1.74304e+06	0.816697	-0.292127	-0.722038	0.59973	0	1542.7638	Q9UQ49;Q9UQ49-2	yes	no	2	3.61e-39	178.68	By MS/MS	By matching	By matching	By MS/MS	By MS/MS	By MS/MS	26032000	5410400	5386000	1968500	6451300	1975700	4840300	600	2239	680			3892;3893
TLE3	Transducin-like enhancer protein 3	1.66455e+06	641034	9.05293e+06	1.96588e+06	1.17063e+06	7.73878e+06	0.957457	-0.0627203	-0.483379	0.964216	0	1762.8221	H0YKH0;H0YLW9;H0YLI3;F5H7D6;H0YNT2;H0YKT5;H0YKN8;H0YL70;Q04726-2;Q04726-7;Q04726-3;Q04726-6;Q04726-5;Q04726-4;Q04726;A0A0D9SES8	yes	no	2	0.00073207	104.7	By matching	By matching	By matching	By matching		By MS/MS	20550000	2010600	1144000	8739800	1763100	0	6892600	601	698	681			1073;4240
ZDHHC18	Palmitoyltransferase ZDHHC18	1.86848e+06	641034	2.60768e+06	6.7345e+06	4.22061e+06	4.29025e+06	2.97924	1.57495	1.22034	0.0338819	0	2184.027	Q9NUE0	yes	yes	2;3	0.00010637	102.07	By MS/MS	By MS/MS	By matching	By MS/MS		By MS/MS	19822000	6887700	4124600	4845200	1979100	0	1985400	611	2147	691			3710
CTU2	Cytoplasmic tRNA 2-thiolation protein 2	674148	641034	3.44512e+06	6.00431e+06	5.83801e+06	4.67614e+06	3.47004	1.79495	1.44922	0.0355182	0	1552.5835	H3BPG4;H3BSW6;Q2VPK5-3;Q2VPK5	yes	no	2	0.0038515	83.137	By MS/MS	By matching	By matching			By matching	19750000	6140900	5705200	5281000	0	0	2623000	614	891	694			1400
TANC2	Protein TANC2	9.45523e+06	3.77574e+06	1.29454e+07	2.05554e+07	1.97104e+07	2.15566e+07	2.36176	1.23987	0.871741	0.0424133	0	1829.8102	Q9HCD6;Q9HCD6-2;Q9HCD6-3;Q9HCD6-4;J3KRP9	yes	no	2	6.78e-31	166.9	By MS/MS	By MS/MS	By MS/MS	By MS/MS	By MS/MS	By MS/MS	87064000	21023000	19262000	24345000	10015000	2561800	9856200	617	2117	697			3649;4718
AHNAK	Neuroblast differentiation-associated protein AHNAK	1.0861e+07	2.23673e+07	8.49721e+06	1.59003e+07	2.08575e+07	2.57741e+07	1.49865	0.58366	0.189071	0.258744	0	1831.8701	Q09666;E9PKR9;E9PLK4;E9PJZ0;E9PJC6;Q09666-2;E9PQE3	yes	no	2;3	5.64e-31	188.29	By MS/MS	By MS/MS	By MS/MS	By MS/MS	By MS/MS	By MS/MS	98903000	16262000	20383000	29108000	11504000	15176000	6469500	627	1510	710;711			2394;4512
TRIP12	E3 ubiquitin-protein ligase TRIP12	2.06948e+06	1.06156e+06	3.18388e+06	1.43789e+06	1.74776e+06	892761	0.645837	-0.630759	-1.07433	0.351709	0	1201.5575	Q14669-3;Q14669;Q14669-2;Q14669-4	yes	no	2	0.00070642	131.12	By MS/MS	By MS/MS		By MS/MS	By matching	By matching	8514800	1470600	1708000	0	2192000	720260	2424100	637	1580	722			2560;2561
TNRC6B	Trinucleotide repeat-containing gene 6B protein	811082	641034	1.56022e+06	2.28834e+06	549388	2.68561e+06	1.83357	0.874659	0.491806	0.333657	0	1928.8388	H0Y720;Q9UPQ9-1;Q9UPQ9	yes	no	2	0.001211	82.59	By MS/MS	By matching	By MS/MS	By matching		By matching	7957400	2340400	536890	3033000	859100	0	1187900	644	830	729			1302;1303
RPS3	40S ribosomal protein S3	8.20145e+07	1.24188e+08	3.55702e+07	1.06008e+08	6.49035e+07	1.50396e+08	1.32897	0.410307	0.00872659	0.497382	0	1469.7613	E9PSF4;H0YEU2;E9PL09;P23396;P23396-2;E9PPU1	yes	no	1;2	1.14e-85	217.12	By MS/MS	By MS/MS	By MS/MS	By MS/MS	By MS/MS	By MS/MS	539910000	108420000	63427000	169850000	86870000	84260000	27082000	646	629	731;732			4218;4219
NPM1	Nucleophosmin	4.47101e+06	3.72298e+06	622774	853098	2.34587e+06	8.89715e+06	1.37195	0.456223	0.0564943	0.717501	0	2144.0096	P06748-3;P06748-2;P06748	yes	no	2;3	0.00024067	89.877		By MS/MS	By MS/MS	By matching	By matching		19603000	0	2292500	10048000	4735700	2526000	0	648	1205	734		235	4951
MIA3	Melanoma inhibitory activity protein 3	9.52887e+06	1.46795e+07	5.30572e+06	2.1364e+07	2.00481e+07	4.46239e+06	1.55432	0.636286	0.243819	0.436209	1	2357.0441	Q5JRA6-2;Q5JRA6;Q5JRA6-4	yes	no	3	0.0001377	84.365	By MS/MS	By MS/MS	By MS/MS	By MS/MS	By MS/MS	By MS/MS	70574000	21850000	19592000	5039600	10093000	9959900	4039600	652	1665	738			2745
L1CAM		1.13699e+06	641034	1.24333e+06	853098	939666	907601	0.893761	-0.162039	-0.586703	0.623668	0	1561.6056	H3BLW5;P32004-3;P32004-2	yes	no	2	0.0068327	79.886		By matching	By matching	By MS/MS		By matching	4094200	0	918290	1025000	1204300	0	946630	655	878	741			1371
PPFIBP1	Liprin-beta-1	674148	641034	1.92903e+06	4.01692e+06	1.4198e+06	2.90848e+06	2.57234	1.36308	0.999924	0.139124	1	1880.8388	Q86W92-2;Q86W92-4;Q86W92;Q86W92-3;H0YFE4	yes	no	2	0.033901	73.918	By matching	By matching	By MS/MS			By matching	10249000	4108300	1387500	3284700	0	0	1468700	657	1787	743			2988;2989
MPRIP	Myosin phosphatase Rho-interacting protein	1.66644e+07	1.3519e+07	1.60067e+06	1.235e+07	9.12222e+06	8.47894e+06	0.942333	-0.0856909	-0.507276	0.907995	0	2386.1553	A0A1W2PPU9;Q6WCQ1;Q6WCQ1-2	no	no	2;3	3.38e-07	111.4	By MS/MS	By MS/MS	By MS/MS	By MS/MS	By MS/MS	By MS/MS	59163000	12631000	8914700	9575700	17651000	9172500	1218700	668	1735;267	754			476;477;478
ARHGEF1	Rho guanine nucleotide exchange factor 1	1.41437e+07	641034	622774	1.27314e+07	1.50934e+07	1.05158e+07	2.48844	1.31524	0.950156	0.226616	0	1350.6528	M0QZR4;Q92888-2;Q92888;Q92888-3	yes	no	2	0.00035771	119	By MS/MS	By MS/MS	By MS/MS	By MS/MS			54628000	13021000	14750000	11876000	14981000	0	0	672	1025	759			1554
ERGIC3	Endoplasmic reticulum-Golgi intermediate compartment protein 3	1.02086e+07	341862	622774	7.77327e+06	6.6903e+06	2.75069e+06	1.54067	0.623554	0.230573	0.615455	0	1158.5517	H0Y621;H0Y5K5;Q9Y282-2;Q9Y282;Q9Y282-3;A6PVJ2;A0A0C4DH46	yes	no	2	0.015799	72.496	By MS/MS	By matching	By matching	By matching	By matching		28640000	7950100	6538100	3106500	10813000	231950	0	680	825	767			1296;1297
LARP4	La-related protein 4	796250	641034	713506	951494	811358	892761	1.23471	0.304178	-0.101683	0.0503104	0	1754.905	Q71RC2-6;Q71RC2-5;Q71RC2-3;Q71RC2;Q71RC2-4;X6RLN4;Q71RC2-2	yes	no	2	0.024546	55.688	By matching	By MS/MS		By MS/MS		By matching	3152700	973140	792900	0	843390	0	543240	682	1752	769			2913
LARP4	La-related protein 4	7.14962e+06	2.53519e+07	4.34482e+06	2.14148e+07	6.22256e+06	3.73285e+07	1.76316	0.818161	0.43303	0.451308	1	2095.0909	Q71RC2-6;Q71RC2-5;Q71RC2-3;Q71RC2;Q71RC2-4;X6RLN4;Q71RC2-2	yes	no	2;3	0.00010572	110.13	By MS/MS	By MS/MS	By MS/MS	By MS/MS	By MS/MS	By MS/MS	98222000	21902000	6081000	42157000	7572900	17201000	3308000	683	1752	770			2913
SLTM	SAFB-like transcription modulator	1.6333e+07	1.02968e+06	2.68911e+06	9.94086e+06	8.30032e+06	1.48554e+06	0.983786	-0.0235831	-0.442663	0.985486	1	1601.7533	Q9NWH9;H0YL55;H7BXE3	yes	no	2;3	0.00020541	123.08	By MS/MS	By MS/MS	By MS/MS	By MS/MS	By matching	By matching	40003000	10167000	8111500	1677700	17300000	698630	2047400	685	2155	772			3728
VIM	Vimentin	6.90151e+08	4.85166e+08	2.22902e+08	5.06879e+08	4.0223e+08	7.96271e+08	1.21968	0.286504	-0.12007	0.599191	0	1835.7922	P08670	yes	yes	2;3	6.93e-51	203.03	By MS/MS	By MS/MS	By MS/MS	By MS/MS	By MS/MS	By MS/MS	3040700000	518410000	393080000	899270000	731010000	329180000	169710000	686	1223	773;774;775	196		1919;4418
TTC7A	Tetratricopeptide repeat protein 7A	1.3969e+07	5.03412e+06	8.85775e+06	4.76627e+06	8.85167e+06	5.37601e+06	0.681743	-0.552701	-0.993121	0.382884	0	1140.5121	G5E9G4;Q9ULT0;Q9ULT0-4	yes	no	2	0.0042637	88.155	By MS/MS	By MS/MS	By MS/MS	By MS/MS	By MS/MS	By MS/MS	44552000	4874700	8650300	6071400	14796000	3415600	6744000	687	803	776		154	1233
TGOLN2	Trans-Golgi network integral membrane protein 2	674148	979853	3.03047e+06	1.07328e+07	1.2703e+07	892761	5.19345	2.37669	2.05442	0.211426	1	1871.8497	O43493-2;O43493-5;O43493-3;O43493;O43493-4;O43493-6	yes	no	2;3	0.00026858	94.717	By MS/MS	By MS/MS			By matching	By matching	26362000	10977000	12414000	0	0	664820	2307300	688	1089	777			1694;1695
SMIM1	Small integral membrane protein 1	1.3209e+06	641034	1.00718e+06	985188	1.12714e+06	1.24071e+06	1.12931	0.175441	-0.235613	0.591934	0	1563.7376	H3BS66;B2RUZ4	yes	no	2	0.00012727	101.05	By MS/MS	By MS/MS	By matching	By MS/MS		By matching	5676300	1007600	1101500	1401200	1399100	0	766830	690	347	779			594;595
MEF2BNB	Protein MEF2BNB	674148	1.81889e+06	4.98721e+06	4.74095e+06	4.48206e+06	892761	1.35233	0.435447	0.0348801	0.64942	0	2141.9072	K7ENY0;Q96FH0	yes	no	3	0.0074822	59.918	By MS/MS	By MS/MS			By matching	By matching	14260000	4848800	4380100	0	0	1234100	3797100	700	1009	789		185	1542;1543
TOR1AIP2	Torsin-1A-interacting protein 2	1.02407e+07	1.99959e+07	622774	1.80973e+07	1.13952e+07	6.1136e+06	1.15382	0.206416	-0.203388	0.823998	1	3056.2967	Q8NFQ8	yes	yes	3;4	2.34e-12	90.166	By MS/MS	By MS/MS	By MS/MS	By MS/MS	By MS/MS		60963000	18509000	11136000	6904400	10847000	13567000	0	701	1867	790;791			3167;3168;4641
BNIP3L	BCL2/adenovirus E1B 19 kDa protein-interacting protein 3-like	674148	1.73783e+06	622774	5.84327e+06	4.8618e+06	534024	3.70346	1.88887	1.54693	0.232111	0	1687.7173	H0YBC7;O60238-2;O60238	yes	no	2	0.0033495	79.659	By MS/MS	By MS/MS	By matching		By MS/MS		12510000	5976200	4751200	603100	0	1179100	0	704	841	794			1313;1314;1315
BNIP3L	BCL2/adenovirus E1B 19 kDa protein-interacting protein 3-like	5.03398e+06	4.63795e+06	622774	1.70863e+07	9.46267e+06	9.11585e+06	3.46439	1.7926	1.44677	0.0626345	2	2485.182	H0YBC7;O60238-2;O60238	yes	no	4	1.03e-05	101.05	By MS/MS	By MS/MS	By MS/MS	By matching	By MS/MS		45496000	17475000	9247400	10295000	5332000	3146800	0	705	841	795			1313;1314;1315
AHNAK	Neuroblast differentiation-associated protein AHNAK	7.87423e+07	1.91882e+08	6.29394e+07	2.91733e+08	9.26487e+07	1.26843e+08	1.53261	0.615995	0.22271	0.472914	0	1149.5554	Q09666	yes	yes	1;2	4.6e-21	183.85	By MS/MS	By MS/MS	By MS/MS	By MS/MS	By MS/MS	By MS/MS	793670000	298370000	90541000	143250000	83404000	130190000	47920000	708	1510	798;799			2395;2396
PEA15	Astrocytic phosphoprotein PEA-15	3.62801e+06	3.54877e+06	622774	8.27955e+06	2.3429e+06	8.46973e+06	2.44786	1.29152	0.925478	0.194344	1	1568.841	B1AKZ5;Q15121;Q15121-2	yes	no	2	0.0032746	104.95	By MS/MS	By MS/MS	By MS/MS	By MS/MS	By MS/MS		26573000	8467900	2289600	9565300	3842800	2407800	0	710	336	801			582
AXDND1;C1orf125	Axonemal dynein light chain domain-containing protein 1	479021	641034	622774	4.22107e+06	1.00306e+06	4.13981e+06	5.37284	2.42568	2.10539	0.138316	2	2133.0742	B1AM31;Q5T1B0;D6RDY4;D6REE1;A6H900	yes	no	3	0.0050783	63.31	By matching	By matching	By MS/MS	By matching			10480000	4317100	980240	4675300	507380	0	0	717	340	808			586;4133;4831;4832
SSH2	Protein phosphatase Slingshot homolog 2	674148	1.49096e+06	3.73972e+06	3.30951e+06	3.71737e+06	3.69044e+06	1.81501	0.859977	0.476532	0.220362	0	1389.6987	F5H527;Q76I76	yes	no	2	2.05e-44	162.48	By MS/MS	By MS/MS	By MS/MS	By MS/MS	By MS/MS	By MS/MS	15044000	3384800	3632800	4167800	0	1011600	2847300	721	691	812			1067;4239
AKAP1	A-kinase anchor protein 1, mitochondrial	8.35034e+06	7.15e+06	622774	4.26371e+06	1.97227e+06	1.918e+06	0.505732	-0.983555	-1.44135	0.386253	1	2209.1994	Q92667-2;Q92667;I3NI36	yes	no	2;3	0.002139	74.63	By MS/MS	By matching	By MS/MS	By MS/MS	By MS/MS		22150000	4360700	1927400	2166100	8844700	4851200	0	723	1926	814	295		4661
PSMD2	26S proteasome non-ATPase regulatory subunit 2	2.61197e+06	3.55952e+06	1.22641e+07	7.49989e+06	701202	2.78629e+06	0.595987	-0.746648	-1.19489	0.541495	2	2460.2245	F8WBS8;C9JPC0;Q13200	yes	no	3;4	9.85e-07	79.762	By MS/MS	By MS/MS	By MS/MS	By matching	By MS/MS	By MS/MS	26022000	7670500	685250	3146700	2766600	2415100	9337500	724	462	815			750
MON1B	Vacuolar fusion protein MON1 homolog B	674148	641034	622774	8.54736e+06	1.71256e+06	3.75888e+06	7.23381	2.85475	2.55176	0.185092	1	2307.0979	H3BU99;H3BPL8;H3BR21;H3BUX9;Q7L1V2	yes	no	3	1.43e-08	120.71	By MS/MS	By MS/MS	By MS/MS				14660000	8741800	1673600	4245100	0	0	0	725	892	816;817			1401;1402
PPP1R12A	Protein phosphatase 1 regulatory subunit 12A	3.9864e+06	641034	4.48115e+06	853098	5.17472e+06	1.01687e+07	1.77816	0.830383	0.445744	0.48603	2	2247.0801	F8VZN8;O14974-5;O14974-4;O14974-3;O14974-2;O14974	yes	no	3	0.00084326	77.357		By MS/MS	By MS/MS	By matching		By MS/MS	24175000	0	5057000	11484000	4222400	0	3411800	732	724	824;825		140	1109;4248
ABL2	Abelson tyrosine-protein kinase 2	674148	1.44711e+07	303349	853098	2.23699e+06	1.00252e+07	0.848964	-0.236225	-0.663881	0.895078	1	1288.6511	P42684-4;P42684-7;P42684-10;P42684-5;P42684-2;P42684-6;P42684-3;P42684	yes	no	2	1.18e-07	153		By MS/MS	By MS/MS		By MS/MS	By matching	23557000	0	2186100	11322000	0	9818500	230960	740	1368	833			2144
RBM39	RNA-binding protein 39	1.88812e+07	2.09672e+07	622774	1.47915e+07	1.92622e+07	4.07871e+07	1.84924	0.886933	0.504575	0.331093	2	1994.0069	Q5QP22;Q5QP23;G3XAC6;Q14498-2;Q14498;H0Y4X3;Q14498-3	yes	no	3	4.13e-16	149.93	By matching	By MS/MS	By MS/MS	By MS/MS	By MS/MS		114240000	15128000	18824000	46063000	19999000	14226000	0	741	795	834			1217
ATP1A1	Sodium/potassium-transporting ATPase subunit alpha-1	5.98573e+06	1.27289e+07	2.53465e+06	1.6087e+07	1.33384e+07	1.00394e+07	1.85724	0.893157	0.51105	0.171794	2	1663.8053	P05023-4;P05023;P05023-2	yes	no	2;3	0.0001481	115.8	By MS/MS	By MS/MS	By MS/MS	By MS/MS	By MS/MS	By MS/MS	57733000	16453000	13035000	11338000	6340100	8636400	1929800	744	1190	837;838			1867
RHBDF2	Inactive rhomboid protein 2	6.01991e+06	9.84039e+06	622774	1.85295e+07	3.79749e+06	2.1832e+07	2.67905	1.42172	1.06093	0.234419	1	2444.153	Q6PJF5-2;Q6PJF5;K7EPV3	yes	no	3	8.9e-05	106.93	By matching	By MS/MS	By MS/MS	By MS/MS	By MS/MS		60370000	18951000	3711100	24656000	6376300	6676600	0	755	1719	849			2859;4576
PDIA4	Protein disulfide-isomerase A4	1.74244e+07	1.05837e+07	622774	9.27139e+06	9.55834e+06	5.37583e+06	0.845436	-0.242233	-0.670131	0.794887	1	2246.0914	P13667	yes	yes	2;3	2.28e-05	99.407	By MS/MS	By MS/MS	By MS/MS	By MS/MS	By MS/MS		50531000	9482300	9340900	6071200	18456000	7180900	0	756	1248	850;851			1948;1949
CD74	HLA class II histocompatibility antigen gamma chain	2.09941e+07	4.31517e+07	2.4829e+06	1.86312e+07	8.72355e+06	2.25643e+07	0.749211	-0.416556	-0.851485	0.690808	0	1598.8086	E7ER71;E7EQJ3;H0YBZ8;E7ESL3;H0YBZ2;P04233-3;P04233-2;P04233	yes	no	2;3	2.24e-43	191.01	By MS/MS	By MS/MS	By MS/MS	By MS/MS	By MS/MS	By MS/MS	106470000	19055000	8525100	25483000	22237000	29278000	1890400	760	558	855;856;857;858		99	855
RPS27	40S ribosomal protein S27	9.62611e+06	1.87077e+07	3.45326e+06	1.15062e+07	2.17989e+07	1.41072e+07	1.49156	0.576822	0.181957	0.395525	0	1292.6248	P42677;Q5T4L4	yes	no	2;3	1.81e-15	176.33	By MS/MS	By MS/MS	By MS/MS	By MS/MS	By MS/MS	By MS/MS	74521000	11768000	21303000	15932000	10196000	12693000	2629200	762	1366	860;861			2143
RPS27	40S ribosomal protein S27	2.37414e+06	859778	622774	1.04473e+06	3.35666e+06	1.93527e+06	1.64303	0.716358	0.327121	0.397096	1	1448.726	P42677;Q5T4L4	yes	no	3	8.76e-06	145.23	By MS/MS	By MS/MS	By MS/MS	By matching	By matching		9632500	1068500	3280300	2185600	2514700	583350	0	763	1366	862;863			2143
RGS3	Regulator of G-protein signaling 3	4.80786e+06	2.01064e+06	3.65803e+06	2.30252e+06	4.78567e+06	2.73449e+06	0.937589	-0.0929724	-0.514851	0.854718	0	1225.6303	P49796-1;P49796-4;P49796-6;P49796	yes	no	2	0.00013054	148.13	By matching	By MS/MS	By MS/MS	By MS/MS	By MS/MS	By matching	19362000	2354900	4676800	3088200	5092500	1364200	2785100	771	1394	872			2239
CTTNBP2NL	CTTNBP2 N-terminal-like protein	674148	641034	2.13077e+06	5.60626e+06	2.3252e+06	5.36742e+06	3.85927	1.94833	1.60878	0.0715249	0	1343.6933	Q9P2B4	yes	yes	2	0.00023604	126.09	By MS/MS	By MS/MS	By MS/MS			By MS/MS	15690000	5733800	2272300	6061700	0	0	1622300	774	2187	875			3783
MAP1B	Microtubule-associated protein 1B;MAP1B heavy chain;MAP1 light chain LC1	8.10818e+06	641034	3.72488e+06	8.40783e+06	1.47117e+07	2.86519e+06	2.08309	1.05873	0.683298	0.338921	0	958.49713	P46821	yes	yes	2	0.0044217	92.239	By MS/MS	By matching	By matching	By matching		By matching	37636000	8599100	14377000	3235800	8588200	0	2836000	775	1376	876			2166
EHBP1	EH domain-binding protein 1	921675	7.36297e+06	622774	1.3495e+07	4.4397e+06	1.97016e+07	4.22527	2.07904	1.74477	0.150547	1	1847.0153	Q8NDI1-3;Q8NDI1-2;Q8NDI1	yes	no	2;3	0.00024668	99.964	By MS/MS	By MS/MS	By MS/MS	By matching	By MS/MS		46363000	13802000	4338700	22250000	976240	4995700	0	776	1857	877;878			3150;3151;3152;4639
ZC3H14	Zinc finger CCCH domain-containing protein 14	4.21666e+06	641034	9.19084e+06	853098	2.64824e+06	1.97166e+06	0.389579	-1.36001	-1.83299	0.368135	1	1293.6929	H0YJA2;Q6PJT7-5;Q6PJT7-9;Q6PJT7-2;Q6PJT7;G3V4R5;G3V411	yes	no	2;3	4.72e-37	193		By MS/MS	By MS/MS	By MS/MS		By MS/MS	16279000	0	2588000	2226700	4466300	0	6997600	780	867	882			1353
MAP4	Microtubule-associated protein;Microtubule-associated protein 4	1.34129e+08	4.44428e+08	6.70583e+07	2.34603e+08	1.11456e+08	3.81325e+08	1.12665	0.17204	-0.23915	0.856396	1	1546.7913	E7EVA0;P27816;P27816-6;P27816-2;P27816-5;H7C456	yes	no	2;3	1.13e-42	188.39	By MS/MS	By MS/MS	By MS/MS	By MS/MS	By MS/MS	By MS/MS	1274200000	239940000	108920000	430650000	142070000	301540000	51056000	785	581	887;888		105	898
MVB12A	Multivesicular body subunit 12A	6.52991e+06	3.64103e+06	4.82435e+06	4.85085e+06	5.75359e+06	892761	0.766721	-0.383227	-0.816812	0.542584	0	1546.7297	E9PLL0;M0QZK6;E9PLZ8;E9PQA6;Q96EY5-3;Q96EY5	yes	no	2	2.37e-13	147.64	By matching	By MS/MS		By MS/MS	By MS/MS	By MS/MS	23644000	4961200	5622700	0	6916500	2470400	3673100	790	635	893		116	978
MAP4	Microtubule-associated protein;Microtubule-associated protein 4	8.75848e+06	2.46754e+07	2.14299e+07	3.95053e+06	1.06083e+07	1.66317e+07	0.568509	-0.814745	-1.26573	0.269112	0	1507.6898	E7EVA0;P27816;P27816-6;P27816-2	yes	no	2	7.95e-05	124.42	By MS/MS	By MS/MS	By MS/MS	By MS/MS	By MS/MS	By MS/MS	75526000	4040400	10367000	18783000	9277000	16742000	16316000	791	581	894;895;896		106;107	899;900;4203
EHBP1	EH domain-binding protein 1	1.92994e+06	641034	1.57388e+06	1.98543e+06	1.84098e+06	1.3197e+06	1.24157	0.31216	-0.093379	0.497616	0	1824.7546	Q8NDI1-3;Q8NDI1-2;Q8NDI1	yes	no	2	0.0019215	84.718	By matching	By MS/MS	By matching	By matching		By matching	8562600	2030600	1799100	1490400	2044200	0	1198300	793	1857	898		415	3153
ABCC4	Multidrug resistance-associated protein 4	5.72119e+07	2.4954e+07	7.39525e+07	6.94178e+07	6.93762e+07	7.21034e+07	1.35088	0.433901	0.0332718	0.331764	0	1864.8803	O15439-4;O15439-3;O15439-2;O15439	yes	no	2;3	1.77e-125	222.09	By MS/MS	By MS/MS	By MS/MS	By MS/MS	By MS/MS	By MS/MS	354060000	70997000	67798000	81430000	60599000	16931000	56305000	798	1076	904			4364;4365
QSOX2	Sulfhydryl oxidase 2	2.29069e+07	1.42792e+08	5.58088e+06	5.11582e+07	1.55538e+07	5.97378e+07	0.738264	-0.43779	-0.873576	0.767791	0	2284.0091	Q6ZRP7	yes	yes	2;3	0	314.29	By MS/MS	By MS/MS	By MS/MS	By MS/MS	By MS/MS	By MS/MS	260380000	52322000	15200000	67465000	24263000	96883000	4249100	804	1742	911			2900;2901;4591
CHAMP1	Chromosome alignment-maintaining phosphoprotein 1	1.79786e+06	641034	1.77799e+06	1.31528e+06	1.178e+06	2.46318e+06	1.17539	0.233134	-0.175593	0.681945	0	1900.8174	Q96JM3	yes	yes	2	0.00063413	87.088	By MS/MS	By MS/MS	By MS/MS	By MS/MS		By MS/MS	8536200	1345200	1151200	2781800	1904300	0	1353700	813	1970	920			3365;3366
TJP2	Tight junction protein ZO-2	4.65416e+07	6.92037e+07	2.32266e+07	2.57033e+07	3.66068e+07	2.59264e+07	0.634922	-0.655348	-1.09991	0.329987	1	1519.7671	A0A1B0GTW1;Q9UDY2-3;Q9UDY2;Q9UDY2-7	yes	no	2;3	4.07e-32	180.27	By MS/MS	By MS/MS	By MS/MS	By MS/MS	By MS/MS	By MS/MS	205280000	26288000	35774000	29280000	49297000	46954000	17684000	816	245	923			434
MYBBP1A	Myb-binding protein 1A	2.28559e+06	3.43218e+06	2.76187e+06	1.13058e+06	2.08882e+06	2.87014e+06	0.718137	-0.47767	-0.915064	0.266863	0	1698.7631	Q9BQG0;Q9BQG0-2	yes	no	2;3	6.94e-05	114.29	By MS/MS	By MS/MS	By MS/MS	By MS/MS	By MS/MS	By MS/MS	13291000	1156300	2041300	3241400	2420900	2328700	2102800	822	2023	930		448	3474
BACE2	Beta-secretase 2	6.53161e+06	2.69407e+06	6.04597e+06	5.07339e+06	5.58751e+06	3.76774e+06	0.944799	-0.0819212	-0.503354	0.846362	0	1457.6998	Q9Y5Z0-5;Q9Y5Z0-4;Q9Y5Z0-2;Q9Y5Z0	yes	no	2	4.68e-147	242.07	By MS/MS	By MS/MS	By MS/MS	By matching	By MS/MS	By MS/MS	28254000	5188800	5460400	4255100	6918300	1827900	4603200	827	2278	935			3969;3970
PIEZO1	Piezo-type mechanosensitive ion channel component 1	6.91341e+07	7.86674e+07	6.33111e+07	7.2181e+07	7.93624e+07	4.82188e+07	0.946235	-0.079729	-0.501074	0.741817	0	1717.7907	Q92508	yes	yes	2;3	2.93e-107	211.45	By MS/MS	By MS/MS	By MS/MS	By MS/MS	By MS/MS	By MS/MS	380640000	73823000	77557000	54456000	73227000	53375000	48203000	828	1915	936;937			3254;3255;3256
PIEZO1	Piezo-type mechanosensitive ion channel component 1	7.00319e+06	2.4979e+06	1.26042e+07	2.18089e+07	6.14939e+06	1.67007e+07	2.02029	1.01456	0.63735	0.25252	1	1873.8919	Q92508	yes	yes	3	0.00022569	104.06	By MS/MS	By MS/MS	By matching	By MS/MS	By MS/MS	By MS/MS	65885000	22305000	6009500	18861000	7417800	1694800	9596400	829	1915	938;939			3254;3255;3256
		1.08062e+07	6.79318e+06	622774	9.72027e+06	9.71982e+06	5.70345e+06	1.37983	0.464491	0.0650955	0.532608	0	1353.6525	A0A1B0GTL5	yes	yes	2	1.77e-09	148.85	By MS/MS	By MS/MS	By MS/MS	By MS/MS	By MS/MS		41937000	9941400	9498700	6441200	11446000	4609100	0	834	243	944			411
VCL	Vinculin	6.47563e+06	7.93203e+06	6.59813e+06	6.08214e+06	5.82583e+06	3.88303e+06	0.751745	-0.411685	-0.846418	0.116142	0	1469.6746	P18206-2;P18206	yes	no	2	2.43e-17	154.72	By MS/MS	By MS/MS	By MS/MS	By MS/MS	By MS/MS	By MS/MS	33563000	6220500	5693300	4385300	6859000	5381800	5023600	835	1275	945			2001;2002
AP2A1	AP-2 complex subunit alpha-1	1.65842e+07	1.90836e+07	3.04177e+06	2.31914e+07	5.25955e+06	1.36114e+07	1.08661	0.119841	-0.293455	0.883986	0	3111.4666	O95782-2;O95782	yes	no	3	8.24e-06	76.711	By MS/MS	By MS/MS	By MS/MS	By MS/MS	By MS/MS	By matching	77061000	23719000	5139900	15372000	17566000	12948000	2315900	836	1163	946;947	179;180	223	1832;1833;1834;1835;4400
MARVELD2	MARVEL domain-containing protein 2	6.89434e+06	5.48572e+06	8.7821e+06	7.80064e+06	7.23806e+06	892761	0.752828	-0.409608	-0.844256	0.526913	0	921.41921	A1BQX2;A0A0G2JQ38;D6RA09;A0A0G2JN23;Q8N4S9-2;Q8N4S9;Q8N4S9-3	yes	no	2	0.0015233	120.27	By MS/MS	By MS/MS		By MS/MS	By MS/MS	By MS/MS	32762000	7978100	7073400	0	7302500	3722000	6686400	839	225	950			381
MPRIP	Myosin phosphatase Rho-interacting protein	8.99696e+07	9.01665e+07	4.93967e+07	1.05842e+08	8.10109e+07	6.25926e+07	1.08675	0.120026	-0.293262	0.737472	0	2594.2209	A0A1W2PPU9;Q6WCQ1;Q6WCQ1-2;J3KSW8;Q6WCQ1-3	no	no	2;3	4.31e-12	115.83	By MS/MS	By MS/MS	By MS/MS	By MS/MS	By MS/MS	By MS/MS	452190000	108250000	79168000	70689000	95296000	61177000	37609000	854	1735;267	965;966			479;480;481;482;483
HRASLS5		366323	2.31617e+07	4.06821e+07	5.3057e+07	5.86687e+07	892761	1.7539	0.810569	0.425132	0.506922	2	1714.9227	H7BYL7	yes	yes	3	0.0054787	78.552	By MS/MS	By matching		By matching	By MS/MS	By matching	158670000	54264000	57334000	0	388010	15715000	30974000	855	913	967			1436;1437
KIAA1522	Uncharacterized protein KIAA1522	6.27982e+06	641034	5.00284e+06	4.33137e+07	7.32309e+06	4.96816e+07	8.41336	3.07268	2.77848	0.152917	0	2119.0375	Q9P206;Q9P206-3;Q9P206-2	yes	no	3	1.84e-05	112.74	By MS/MS	By MS/MS	By MS/MS	By MS/MS		By MS/MS	118020000	44299000	7156500	56108000	6651600	0	3809000	858	2182	970			3769;3770
NMD3	60S ribosomal export protein NMD3	5.9592e+07	4.73714e+07	5.06733e+07	9.51172e+07	3.97257e+07	8.36427e+07	1.38601	0.470935	0.071799	0.352221	0	1772.7701	C9JA08;Q96D46	yes	no	2	1.13e-147	231.58	By MS/MS	By MS/MS	By MS/MS	By MS/MS	By MS/MS	By MS/MS	364410000	97281000	38822000	94462000	63120000	32141000	38581000	870	437	984;985			708;709;4166
SACS	Sacsin	4.91294e+06	313962	622774	2.69401e+06	3.66405e+06	8.02948e+06	2.45954	1.29839	0.932628	0.268392	0	1972.9742	Q9NZJ4;Q9NZJ4-2	yes	no	2	0.00017929	91.616	By MS/MS	By MS/MS	By MS/MS	By MS/MS	By matching		20821000	2755300	3580700	9068100	5203800	213020	0	871	2172	986			3743;3744
NUP98	Nuclear pore complex protein Nup98-Nup96;Nuclear pore complex protein Nup98;Nuclear pore complex protein Nup96	3.86243e+07	2.21404e+07	2.73731e+07	3.59238e+07	3.49798e+07	1.99654e+07	1.03099	0.0440264	-0.372327	0.904146	0	1892.8024	P52948-2;P52948-5;P52948;P52948-6;P52948-4;P52948-3	yes	no	2	6.12e-126	225.6	By MS/MS	By MS/MS	By MS/MS	By MS/MS	By MS/MS	By MS/MS	170250000	36741000	34184000	22548000	40911000	15022000	20841000	879	1413	994;995	237		2260;2261
LMF2	Lipase maturation factor 2	672024	641034	229206	967158	1.44651e+06	892761	2.14388	1.10022	0.726466	0.0611844	0	2049.8658	Q9BU23-3;Q9BU23-2;Q9BU23	yes	no	2	0.01096	57.248	By matching	By MS/MS		By matching		By matching	3289100	989160	1413600	0	711810	0	174510	881	2034	997			3496
RAB11FIP1	Rab11 family-interacting protein 1	3.71846e+06	7.522e+06	622774	8.99898e+06	1.63264e+06	1.05707e+07	1.78723	0.837723	0.45338	0.416545	1	2922.3466	Q6WKZ4;Q6WKZ4-3;E7EX40;Q6WKZ4-2	yes	no	3	1.96e-13	95.516	By MS/MS	By matching	By MS/MS	By MS/MS	By MS/MS		31780000	9203700	1595500	11938000	3938600	5103600	0	886	1736	1002			2885;2886
TOR1AIP1	Torsin-1A-interacting protein 1	3.68655e+06	403308	5.37218e+06	3.45588e+06	4.05986e+06	5.98955e+06	1.42731	0.513302	0.115875	0.472728	0	2380.015	A0A0A0MSK5;J3KN66;Q5JTV8;Q5JTV8-3;Q5JTV8-2;H0YDU3	yes	no	2;3	1.32e-16	119.52	By MS/MS	By MS/MS	By MS/MS	By MS/MS	By matching	By MS/MS	22535000	3534500	3967500	6764300	3904800	273640	4090200	887	151	1003;1004			239;240;241
MAP1B	Microtubule-associated protein 1B;MAP1B heavy chain;MAP1 light chain LC1	2.62056e+07	2.02184e+06	4.30331e+07	3.54554e+06	5.40649e+07	1.83389e+07	1.0658	0.0919339	-0.322487	0.939048	1	1519.773	P46821	yes	yes	2;3	5.52e-40	184.92	By matching	By MS/MS	By MS/MS	By MS/MS	By matching	By MS/MS	139060000	3626200	52835000	20711000	27757000	1371800	32764000	889	1376	1006			2167;2168;2169
TNKS1BP1	182 kDa tankyrase-1-binding protein	4.56324e+06	2.1598e+06	5.77803e+06	3.0419e+06	3.57288e+06	5.73382e+06	0.987804	-0.0177037	-0.436547	0.971768	0	2065.9189	Q9C0C2;Q9C0C2-2	yes	no	2	3.53e-14	139.81	By MS/MS	By MS/MS	By MS/MS	By MS/MS	By MS/MS	By MS/MS	23776000	3111100	3491600	6475500	4833400	1465400	4399200	892	2064	1009			3544;3545;5059
LYN	Tyrosine-protein kinase Lyn	8.78755e+06	5.04311e+06	6.54743e+06	7.5651e+06	8.83274e+06	7.51007e+06	1.17322	0.230468	-0.178366	0.398551	0	1162.5354	P07948-2;P07948;E5RJ37	yes	no	2	3.19e-06	155.47	By MS/MS	By MS/MS	By MS/MS	By MS/MS	By MS/MS	By MS/MS	42565000	7737200	8631800	8481500	9307800	3421700	4985000	894	1213	1011			1901;1902
TGOLN2	Trans-Golgi network integral membrane protein 2	1.87726e+08	7.3363e+07	8.95074e+07	1.53723e+08	1.21719e+08	6.50161e+07	0.971082	-0.0423346	-0.462171	0.943002	1	1987.8971	O43493-2;O43493-5;O43493-3;O43493;O43493-4	yes	no	2;3	7.92e-211	244.54	By MS/MS	By MS/MS	By MS/MS	By MS/MS	By MS/MS	By MS/MS	666350000	157220000	118950000	73426000	198840000	49776000	68148000	900	1089	1017			1696;1697;1698;4368
ATP13A1	Manganese-transporting ATPase 13A1	2.97101e+07	1.2892e+07	1.553e+07	1.13058e+07	1.70325e+07	892761	0.502838	-0.991833	-1.44996	0.243777	0	1145.5677	Q9HD20-2;Q9HD20;Q9HD20-3	yes	no	2	1.83e-07	160.72	By MS/MS	By MS/MS		By MS/MS	By MS/MS	By MS/MS	80248000	11563000	16645000	0	31469000	8747100	11824000	901	2123	1018			3658
EDC4	Enhancer of mRNA-decapping protein 4	4.77916e+06	3.76808e+06	622774	1.99443e+07	3.78122e+06	2.78399e+07	5.62326	2.49141	2.17376	0.180756	0	2881.2122	Q6P2E9;Q6P2E9-2	yes	no	2;3	1.59e-17	115.12	By MS/MS	By MS/MS	By MS/MS	By MS/MS	By matching		63154000	20398000	3695200	31441000	5062100	2556600	0	903	1714	1020			2847;2848;2849;2850
PRRC2A	Protein PRRC2A	2.05891e+06	584386	622774	1.46967e+06	395763	892761	0.844499	-0.243833	-0.671796	0.785854	1	1758.7656	P48634;P48634-2;P48634-3;P48634-4	yes	no	2	0.00015639	105.5	By matching	By matching		By MS/MS	By matching		4467100	1503100	386760	0	2180800	396500	0	905	1382	1022			2211
SVIL	Supervillin	4.0471e+07	5.47201e+07	7.2819e+07	9.6575e+07	4.34822e+07	5.60676e+07	1.16734	0.223224	-0.185902	0.645983	1	1348.6623	O95425-2;O95425-3;O95425-4;O95425	yes	no	2;3	3.42e-185	257.2	By MS/MS	By MS/MS	By MS/MS	By MS/MS	By MS/MS	By MS/MS	340020000	98772000	42493000	63320000	42867000	37127000	55442000	907	1155	1024;1025			1801;1802;4397
TMF1	TATA element modulatory factor	3.47639e+06	363749	1.14254e+06	6.5586e+06	5.89818e+06	1.52229e+06	2.80553	1.48828	1.13017	0.19399	0	1865.8677	P82094;P82094-2;F8WF45	yes	no	2	0.0012578	75.91	By MS/MS	By MS/MS	By matching	By MS/MS	By matching	By MS/MS	18990000	6707800	5764000	1719200	3682200	246800	869890	908	1470	1026			2315;2316;2317;2318
FARP2	FERM, RhoGEF and pleckstrin domain-containing protein 2	2.21034e+06	641034	4.16317e+06	1.58817e+06	2.46692e+06	2.3479e+06	0.912816	-0.131604	-0.555041	0.862626	0	1611.7628	O94887;H7C3M7;O94887-3;O94887-2	yes	no	2	0.00021644	120.9	By matching	By MS/MS	By matching	By MS/MS		By MS/MS	12198000	1624300	2410800	2651600	2341200	0	3169700	910	1142	1028			1767;1768;1769
FARP2	FERM, RhoGEF and pleckstrin domain-containing protein 2	2.73338e+06	2.20092e+06	3.42739e+06	3.96705e+06	3.7409e+06	892761	1.02859	0.0406634	-0.375826	0.945202	1	2223.0655	O94887;H7C3M7;O94887-3;O94887-2	yes	no	3	8.72e-05	104.88	By MS/MS	By MS/MS		By MS/MS	By matching	By MS/MS	14711000	4057300	3655800	0	2895200	1493300	2609500	911	1142	1029			1767;1768;1769;1770
CRK	Adapter molecule crk	1.69212e+06	2.71117e+06	2.85447e+06	3.26786e+06	3.45479e+06	2.12095e+06	1.2185	0.28511	-0.12152	0.395456	0	1898.8494	I3L297;P46108-2;P46108	yes	no	2	0.00014965	103.67	By MS/MS	By MS/MS	By MS/MS	By MS/MS	By matching	By MS/MS	14919000	3342200	3376200	2395300	1792300	1839500	2173300	912	943	1030			1462;1463;1464;4312
MAN2A1	Alpha-mannosidase 2	3.5843e+06	4.46315e+06	802097	9.62641e+06	3.40281e+06	892761	1.57319	0.653689	0.261924	0.595437	0	1587.7628	Q16706	yes	yes	2	3.73e-39	178.47	By MS/MS	By MS/MS		By MS/MS	By MS/MS	By MS/MS	20606000	9845400	3325400	0	3796500	3028200	610690	915	1625	1034			2663;2664
EPS8	Epidermal growth factor receptor kinase substrate 8	2.33478e+06	641034	3.01261e+06	5.07651e+06	4.39744e+06	3.21503e+06	2.11892	1.08333	0.708893	0.0702195	0	1441.6685	Q12929;F5H1B5;F5H2B8;F5GYM8;F5H3Q6;F5H0R8	yes	no	2	7.19e-09	147.96	By matching	By MS/MS	By matching	By MS/MS		By MS/MS	17887000	5192000	4297400	3630900	2473000	0	2293700	916	1520	1035			2447
RNF19B	E3 ubiquitin-protein ligase RNF19B	2.33478e+06	641034	622774	3.85882e+06	8.54704e+06	5.12887e+06	4.87267	2.28471	1.95873	0.0642303	0	1477.7009	Q6ZMZ0-3;Q6ZMZ0-2;Q6ZMZ0-4;Q6ZMZ0	yes	no	2	0.00011608	108.66	By matching	By matching	By matching	By MS/MS			20564000	3946600	8352600	5792300	2473000	0	0	919	1739	1038			2897;2898
AIM1	Absent in melanoma 1 protein	1.10763e+06	641034	622774	2.95341e+06	459913	2.39509e+06	2.44933	1.29239	0.926379	0.266366	0	1953.8812	A0A0J9YWL0;Q9Y4K1	yes	no	2	0.0085282	63.76	By MS/MS	By matching	By matching	By matching			7348100	3020600	449450	2704900	1173200	0	0	920	229	1039			386
POMT2	Protein O-mannosyl-transferase 2	2.22847e+06	641034	622774	5.44493e+06	7.12222e+06	1.47766e+06	4.02168	2.0078	1.67065	0.161403	1	1212.6463	Q9UKY4-2;Q9UKY4	yes	no	2;3	0.00015263	140.03	By MS/MS	By MS/MS	By matching	By MS/MS			16558000	5568800	6960200	1668800	2360400	0	0	930	2218	1049			3844
PTPN12	Tyrosine-protein phosphatase non-receptor type 12	1.10432e+07	641034	1.37726e+07	1.86967e+07	1.16879e+07	1.71514e+07	1.86732	0.900967	0.519175	0.201363	0	1650.7737	Q05209-2;Q05209-3;Q05209	yes	no	2;3	3.52e-78	202.32	By MS/MS	By MS/MS	By MS/MS	By MS/MS		By MS/MS	72097000	19122000	11422000	19370000	11697000	0	10486000	934	1499	1053			2366;2367
RPRD2	Regulation of nuclear pre-mRNA domain-containing protein 2	4.23923e+06	3.10351e+06	2.1024e+06	1.58895e+06	2.25418e+06	1.97999e+06	0.61652	-0.69778	-1.14405	0.181877	0	1781.7149	Q5VT52-5;Q5VT52-2;Q5VT52-3;Q5VT52	yes	no	2	3.85e-05	107.63	By MS/MS	By MS/MS	By MS/MS	By MS/MS	By MS/MS	By matching	14261000	1625100	2202900	2236100	4490200	2105700	1600700	935	1687	1054		378	2796
MYO1C	Unconventional myosin-Ic	3.71317e+07	8.93721e+06	4.3921e+07	3.80856e+07	3.16244e+07	2.98109e+07	1.10591	0.145237	-0.267035	0.797514	0	974.44576	F5H6E2;O00159-2;O00159-3;O00159	yes	no	2	6.34e-09	166.34	By MS/MS	By MS/MS	By MS/MS	By MS/MS	By MS/MS	By MS/MS	182360000	38952000	30905000	33667000	39330000	6063800	33440000	937	693	1056			1070
GRK6;GRK5	G protein-coupled receptor kinase 6;G protein-coupled receptor kinase 5	3.39888e+06	2.00548e+06	622774	2.87705e+06	1.92028e+06	1.52946e+06	1.04972	0.0700025	-0.345303	0.918392	0	1392.7137	F8W9W2;P43250-3;P43250;P43250-2;P34947	yes	no	2	2.84e-05	143.55	By MS/MS	By MS/MS	By MS/MS	By MS/MS	By MS/MS		11507000	2942500	1876600	1727300	3600100	1360700	0	940	736	1059			1133;4251
MAP1B	Microtubule-associated protein 1B;MAP1B heavy chain;MAP1 light chain LC1	6.4068e+06	4.29881e+07	2.9053e+07	1.84073e+07	6.02609e+06	2.77664e+07	0.665406	-0.587693	-1.02952	0.527137	0	2742.1814	P46821	yes	yes	2;3	1.67e-24	143.14	By MS/MS	By MS/MS	By MS/MS	By MS/MS	By MS/MS	By MS/MS	114150000	18826000	5889000	31358000	6786100	29167000	22120000	943	1376	1062;1063		306	2175;2176;4470;4471
TUBA1C;TUBA1A;TUBA1B;TUBA3C;TUBA3E	Tubulin alpha-1A chain;Tubulin alpha-1C chain;Tubulin alpha-1B chain;Tubulin alpha-3C/D chain;Tubulin alpha-3E chain	1.23801e+06	4.15113e+06	2.10017e+06	4.62997e+06	5.60265e+06	2.64497e+06	1.71946	0.781959	0.395367	0.216891	0	1014.571	A0A1W2PQM2;F5H5D3;Q71U36-2;Q9BQE3;Q71U36;P68363;P68363-2;Q13748-2;Q6PEY2;Q13748	yes	no	2	0.001001	119.39	By MS/MS	By MS/MS	By MS/MS	By matching	By MS/MS	By MS/MS	18924000	4735300	5475200	2987100	1311300	2816500	1599000	944	271	1064;1065			4117
MAP4	Microtubule-associated protein;Microtubule-associated protein 4	5.20316e+06	3.92799e+06	622774	9.70121e+06	2.36316e+06	9.49572e+06	2.2104	1.14431	0.77233	0.246336	0	1535.8447	E7EVA0;P27816;P27816-6;P27816-2	yes	no	2;3	0.0034795	103.11	By MS/MS	By matching	By MS/MS	By MS/MS	By matching		31132000	9921900	2309400	10724000	5511200	2665100	0	950	581	1071			4204
LRP12	Low-density lipoprotein receptor-related protein 12	674148	2.07888e+06	1.99615e+06	3.19668e+06	3.28964e+06	453907	1.46135	0.547304	0.151249	0.532958	0	1439.7256	Q9Y561-2;Q9Y561	yes	no	2	0.0003753	122.12	By MS/MS	By MS/MS	By matching		By MS/MS	By matching	9927100	3269400	3214800	512620	0	1410500	1519800	951	2271	1072			3959;3960
RBMX;RBMXL1	RNA-binding motif protein, X chromosome;RNA-binding motif protein, X chromosome, N-terminally processed;RNA binding motif protein, X-linked-like-1	2.61451e+07	6.52626e+06	2.59783e+07	1.15757e+07	1.91189e+07	1.14225e+07	0.718113	-0.477717	-0.915113	0.496107	0	848.43922	H3BUY5;P38159-2;P38159;H0Y6E7;H3BT71;Q96E39	yes	no	2	0.0039161	106.18	By MS/MS	By MS/MS	By MS/MS	By MS/MS	By MS/MS	By MS/MS	95323000	11839000	18684000	12900000	27693000	4428000	19779000	954	908	1075			1426
HNRNPK	Heterogeneous nuclear ribonucleoprotein K	674148	641034	622774	6.00147e+06	5.09183e+06	1.0383e+07	11.0819	3.47013	3.19196	0.0575113	0	997.38111	Q5T6W2;P61978-3;P61978;P61978-2	yes	no	2	0.00050963	128.35	By MS/MS	By MS/MS	By MS/MS				22840000	6138000	4976000	11726000	0	0	0	956	1441	1077;1078		324	2297;4984
NUFIP2	Nuclear fragile X mental retardation-interacting protein 2	6.80776e+07	4.27346e+07	9.47375e+06	4.71152e+07	4.15594e+07	1.23797e+08	1.76638	0.8208	0.435774	0.39343	0	2347.1543	Q7Z417	yes	yes	2;3	5.68e-71	178.07	By MS/MS	By MS/MS	By MS/MS	By MS/MS	By MS/MS	By MS/MS	336920000	48187000	40614000	139810000	72108000	28995000	7213000	957	1764	1079			2930;2931;4597
MLLT4	Afadin	1.68013e+06	641034	2.70815e+06	2.67661e+06	2.13384e+06	2.25483e+06	1.40482	0.490385	0.0920334	0.374238	0	2052.9905	A8MQ02;J3KN01;P55196;P55196-5;P55196-1;H0Y8L4	yes	no	2;3	0.0072586	61.375	By MS/MS	By MS/MS	By matching	By MS/MS		By matching	11211000	2737500	2085300	2546500	1779600	0	2061900	958	319	1080			552;553
CCDC88C	Protein Daple	674148	1.5735e+06	1.31645e+06	987730	774223	1.45747e+06	0.903295	-0.14673	-0.570777	0.750159	0	1492.7674	Q9P219	yes	yes	2	0.0023778	93.716	By matching		By MS/MS		By matching	By MS/MS	4726000	1010200	0	1646000	0	1067600	1002300	961	2183	1083			3775
RNF13	E3 ubiquitin-protein ligase RNF13	5.65473e+06	641034	2.52375e+06	4.46043e+06	4.95021e+06	4.4646e+06	1.57324	0.653743	0.26198	0.368149	0	908.42396	H7C5Q6;O43567-2;O43567	yes	no	1;2	0.01074	103.88	By MS/MS	By MS/MS	By matching	By matching		By matching	22353000	4561900	4837600	5042100	5989500	0	1921500	962	931	1084			4309
MPZL1	Myelin protein zero-like protein 1	1.55655e+08	6.39848e+07	1.87006e+08	1.62278e+08	1.88979e+08	9.6976e+07	1.10227	0.140479	-0.271984	0.779013	0	1629.7192	O95297-4;O95297-2;O95297	yes	no	2;3	4.99e-237	262.83	By MS/MS	By MS/MS	By MS/MS	By MS/MS	By MS/MS	By MS/MS	810830000	165970000	184680000	109520000	164870000	43413000	142380000	966	1150	1088;1089			1789;1790;1791;1792;4393;4394
FMNL1	Formin-like protein 1	9.6044e+07	6.66878e+07	7.91116e+07	1.74637e+08	1.31583e+08	1.42781e+08	1.85658	0.892647	0.51052	0.0153022	2	2400.1921	O95466-2;K7EK60;O95466;O95466-3;K7ERL1;K7EJE6	yes	no	2;3;4	6.15e-17	128.68	By MS/MS	By MS/MS	By MS/MS	By MS/MS	By MS/MS	By MS/MS	675660000	178610000	128590000	161250000	101730000	45247000	60233000	968	1156	1091			1815;4399
EIF4G1	Eukaryotic translation initiation factor 4 gamma 1	9.40915e+06	2.2724e+07	1.42651e+07	1.39878e+07	1.42471e+07	2.5458e+07	1.15722	0.210659	-0.198974	0.677222	0	1120.6492	E7EX73;E9PGM1;E7EUU4;Q04637-6;Q04637-7;Q04637-5;Q04637-4;Q04637-3;Q04637;Q04637-8;Q04637-9	yes	no	2	1.5e-06	158.42	By MS/MS	By MS/MS	By MS/MS	By MS/MS	By MS/MS	By MS/MS	93225000	14306000	13923000	28751000	9966200	15418000	10861000	972	579	1095			888
DNMT1	DNA (cytosine-5)-methyltransferase 1	3.89897e+07	3.33609e+07	5.68924e+07	2.02826e+07	2.20353e+07	1.86178e+07	0.471481	-1.08473	-1.5466	0.0821925	0	2143.8739	P26358-3;P26358;P26358-2	yes	no	2;3	1.14e-10	136.33	By MS/MS	By MS/MS	By MS/MS	By MS/MS	By MS/MS	By MS/MS	170550000	20744000	21534000	21026000	41298000	22635000	43316000	975	1307	1098;1099		279	2051
DYNC1I2	Cytoplasmic dynein 1 intermediate chain 2	6.02113e+07	1.04643e+08	1.80163e+07	6.06102e+07	3.20532e+07	6.43963e+07	0.858858	-0.219509	-0.646491	0.773539	0	2792.3976	Q13409-3;Q13409-2;E7EQU2;E7EV09;E7EQL5;Q13409-6;E9PGG1;E7ETL8	yes	no	2;3;4	9.16e-51	153.16	By MS/MS	By MS/MS	By MS/MS	By MS/MS	By MS/MS	By MS/MS	314530000	61989000	31324000	72726000	63776000	70999000	13717000	979	1540	1104;1105;1106		358;359	2491;2492;2493
SH3PXD2A	SH3 and PX domain-containing protein 2A	674148	1.43563e+06	244402	1.97898e+06	3.1428e+06	2.61203e+06	3.28514	1.71595	1.36703	0.0208202	0	1745.734	H0Y507;Q5TCZ1-2;Q5TCZ1-3;Q5TCZ1	yes	no	2	7.05e-89	202.18	By MS/MS	By MS/MS	By MS/MS		By MS/MS	By matching	9205400	2024000	3071300	2949900	0	974060	186080	983	821	1110			1286
TNS1	Tensin-1	674148	641034	3.57554e+06	1.81462e+06	1.74449e+06	1.99442e+06	1.13552	0.183356	-0.227379	0.841658	0	2089.9262	H0Y4U1;A0A087WWW7;E9PGF5;E9PF55;Q9HBL0	yes	no	2	0.0069485	60.334	By matching	By matching	By matching			By MS/MS	8535300	1855900	1704800	2252400	0	0	2722300	986	59	1113		8	102;103
ARHGAP31	Rho GTPase-activating protein 31	955247	958703	1.74843e+06	2.21247e+06	1.8859e+06	1.50981e+06	1.53129	0.614749	0.221413	0.12783	0	1649.7203	Q2M1Z3	yes	yes	2	0.0013382	91.457	By MS/MS	By MS/MS	By MS/MS	By matching	By MS/MS	By MS/MS	8804400	2262800	1843000	1705100	1011800	650470	1331200	988	1634	1115;1116		371	2679
C2CD2L	C2 domain-containing protein 2-like	6.65888e+06	8.10049e+06	1.42087e+06	853098	8.42332e+06	892761	0.628494	-0.670029	-1.11518	0.570404	0	2155.0142	O14523;O14523-2	yes	no	2;3	1.22e-13	133.48	By MS/MS	By MS/MS		By MS/MS	By MS/MS	By MS/MS	21863000	0	8231700	0	7053100	5496100	1081800	990	1049	1118			1604;1605
MARCKS	Myristoylated alanine-rich C-kinase substrate	1.0287e+09	1.03064e+09	1.52213e+09	1.4814e+09	1.55334e+09	1.37566e+09	1.23145	0.300355	-0.10566	0.229042	0	2914.2952	P29966	yes	yes	2;3;4	8.39e-75	167.86	By MS/MS	By MS/MS	By MS/MS	By MS/MS	By MS/MS	By MS/MS	7534500000	1515100000	1.518e+09	1553600000	1089600000	699280000	1158900000	1003	1317	1131;1132;1133			2074;2075;2076;2077;2078;2079;4449;4450
MARCKS	Myristoylated alanine-rich C-kinase substrate	6.05588e+07	4.46138e+07	7.1943e+07	6.15879e+07	7.61063e+07	8.03683e+07	1.23119	0.300051	-0.105976	0.241148	1	4395.9586	P29966	yes	yes	3;4	2.16e-20	81.47	By MS/MS	By MS/MS	By MS/MS	By MS/MS	By MS/MS	By MS/MS	377320000	62989000	74375000	90764000	64144000	30270000	54775000	1004	1317	1134;1135			2071;2072;2074;2075;2076;2077;2078;2079;4447;4448;4449;4450
MAP4	Microtubule-associated protein;Microtubule-associated protein 4	9.81776e+06	641034	1.77234e+07	1.6088e+07	1.80312e+07	8.3215e+06	1.50594	0.590666	0.196359	0.464961	0	1561.7471	E7EVA0;P27816;P27816-2;P27816-4	yes	no	2	2.22e-17	168.61	By MS/MS	By MS/MS	By MS/MS	By matching		By MS/MS	67366000	16454000	17621000	9397900	10399000	0	13494000	1005	581	1136			901;4205
GPR68	Ovarian cancer G-protein coupled receptor 1	674148	641034	2.54043e+06	1.5299e+06	2.17375e+06	1.61172e+06	1.37861	0.46321	0.0637627	0.525785	0	1288.6299	E9PNU7;Q15743	yes	no	2	0.012121	72.523	By matching	By MS/MS	By MS/MS			By matching	7443400	1564700	2124300	1820200	0	0	1934200	1015	648	1146			1024
AFAP1	Actin filament-associated protein 1	1.75594e+06	7.63918e+06	2.49512e+07	853098	1.42389e+07	4.83632e+07	1.84751	0.885584	0.503172	0.582927	0	2540.0948	Q8N556;Q8N556-2	yes	no	2;3	9.65e-33	150.22		By MS/MS	By MS/MS	By matching	By MS/MS	By MS/MS	94574000	0	13915000	54619000	1859900	5183100	18997000	1016	1830	1147			3113;3114
BRAP	BRCA1-associated protein	2.49254e+06	1.45672e+06	3.25493e+06	1.77991e+06	2.57314e+06	2.94674e+06	1.01327	0.0190169	-0.398345	0.962105	0	1287.5765	J3KNN7;Q7Z569	yes	no	2	0.00039402	123.02	By MS/MS	By MS/MS	By MS/MS	By MS/MS	By MS/MS	By MS/MS	13770000	1820400	2514600	3327900	2640100	988370	2478200	1017	955	1148			1481;1482
DNAJC1	DnaJ homolog subfamily C member 1	3.30503e+07	641034	1.65715e+07	5.92345e+07	2.72499e+07	2.58024e+07	2.23399	1.15962	0.788263	0.225287	1	3032.2715	Q96KC8	yes	yes	3	4.08e-13	89.71	By MS/MS	By MS/MS	By MS/MS	By MS/MS		By matching	163980000	60582000	26630000	29140000	35007000	0	12617000	1018	1972	1149;1150			3380
PRKAR1A	cAMP-dependent protein kinase type I-alpha regulatory subunit;cAMP-dependent protein kinase type I-alpha regulatory subunit, N-terminally processed	7.60855e+06	7.65436e+06	1.12402e+07	1.2966e+07	1.20962e+07	1.05388e+07	1.34328	0.425758	0.0248	0.111602	0	1516.7773	K7EMU2;K7EMZ6;K7EIE5;K7EID3;K7EJ40;K7EK41;K7EPB2;P10644-2;P10644	yes	no	2	9.12e-70	204.35	By MS/MS	By MS/MS	By MS/MS	By MS/MS	By MS/MS	By MS/MS	58795000	13261000	11821000	11902000	8059000	5193400	8557900	1024	986	1156			1520
RAD23A	UV excision repair protein RAD23 homolog A	1.92494e+07	641034	2.89006e+07	2.07754e+07	1.63991e+07	1.49174e+07	1.06765	0.094441	-0.319879	0.907738	1	2921.301	P54725-2;P54725-3;P54725	yes	no	3	0.00077428	65.508	By MS/MS	By matching	By MS/MS	By MS/MS		By matching	96514000	21248000	16026000	16847000	20389000	0	22004000	1031	1420	1164			2271;2272;2273;4490
RTN4	Reticulon-4	2.88415e+06	4.18223e+06	622774	3.18974e+06	3.297e+06	6.97365e+06	1.75057	0.807823	0.422274	0.302971	1	2496.2132	Q9NQC3-5;Q9NQC3;Q9NQC3-2;Q9NQC3-4	yes	no	2;3	8.6e-06	83.202	By MS/MS	By MS/MS	By MS/MS	By matching	By MS/MS		20252000	3262300	3222000	7875700	3054900	2837600	0	1032	2128	1165;1166			3665;3666;3667;3668;3669
PRKRA	Interferon-inducible double-stranded RNA-dependent protein kinase activator A	1.24518e+07	4.65313e+06	7.47668e+06	6.75327e+06	1.18281e+07	5.58498e+06	0.983105	-0.0245827	-0.443703	0.965214	0	1039.4822	G5E9Q4;O75569	yes	no	2	0.001015	109.71	By MS/MS	By MS/MS	By MS/MS	By MS/MS	By MS/MS	By MS/MS	46811000	6906900	11559000	6307400	13189000	3157100	5692500	1040	805	1174			1236
NUP88	Nuclear pore complex protein Nup88	7.03019e+06	641034	6.86817e+06	5.1869e+06	8.47756e+06	4.87032e+06	1.2748	0.350267	-0.0537353	0.61627	0	1242.6092	Q99567;J3KMX1	yes	no	2	2.33e-56	205.02	By MS/MS	By MS/MS	By matching	By MS/MS		By matching	31766000	5304900	8284700	5500300	7446400	0	5229200	1043	2011	1177			3452
SNRNP200	U5 small nuclear ribonucleoprotein 200 kDa helicase	1.86659e+06	3.947e+06	3.19557e+06	3.90497e+06	1.80077e+06	2.18488e+06	0.875843	-0.191255	-0.617098	0.696216	0	1765.6949	O75643-2;O75643	yes	no	2	8.14e-05	110.31	By MS/MS	By MS/MS	By MS/MS	By MS/MS	By MS/MS	By MS/MS	15309000	3993800	1759800	2467500	1977100	2678000	2433000	1046	1128	1180;1181		214	1751
NUCKS1	Nuclear ubiquitous casein and cyclin-dependent kinase substrate 1	7.24942e+06	731684	1.40773e+07	6.12614e+06	7.17554e+06	2.89317e+06	0.73418	-0.445795	-0.881903	0.670186	1	1541.6733	Q9H1E3-2;Q9H1E3	yes	no	2;3	1.28e-195	255.15	By MS/MS	By matching	By MS/MS	By MS/MS	By MS/MS	By MS/MS	35438000	6265500	7012300	3267400	7678600	496440	10718000	1050	2077	1185			3586
HNRNPUL2-BSCL2;HNRNPUL2	Heterogeneous nuclear ribonucleoprotein U-like protein 2	1.39803e+07	641034	8.42485e+06	1.08013e+07	1.53594e+07	1.67406e+07	1.86153	0.896491	0.514519	0.224045	1	2386.9885	H3BQZ7;Q1KMD3	yes	no	3	0.00015655	83.247	By MS/MS	By MS/MS	By MS/MS	By MS/MS		By matching	66185000	11047000	15010000	18906000	14808000	0	6414400	1051	897	1186			1408;1409
LRRC47	Leucine-rich repeat-containing protein 47	7.02613e+06	4.31915e+06	8.78932e+06	1.8682e+06	2.47705e+06	8.19099e+06	0.622621	-0.683573	-1.12927	0.35951	0	2772.2574	Q8N1G4	yes	yes	2;3	7.65e-06	73.276	By matching	By matching	By MS/MS	By MS/MS	By MS/MS	By MS/MS	30646000	1910700	2420700	9250500	7442100	2930500	6691900	1062	1820	1201			3084;3085;3086
MARCKS	Myristoylated alanine-rich C-kinase substrate	2.47054e+07	1.2439e+07	2.912e+07	4.30907e+06	1.87782e+07	1.83911e+07	0.625953	-0.675874	-1.12126	0.297162	1	2981.385	P29966	yes	yes	3	2.2e-22	120.61	By MS/MS	By MS/MS	By MS/MS	By MS/MS	By MS/MS	By MS/MS	100310000	4407100	18351000	20770000	26168000	8439700	22171000	1070	1317	1210	221		2080;2081;2082
DCTN2		674148	2.0951e+06	3.16221e+07	2.13855e+07	4.75313e+07	892761	2.02986	1.02138	0.644445	0.525017	0	2329.1438	H0YHL1	yes	yes	3	0.023919	53.355	By matching	By MS/MS			By matching	By matching	93820000	21872000	46450000	0	0	1421500	24076000	1071	861	1211			4902
FRMD3	FERM domain-containing protein 3	3.42418e+06	1.04668e+07	2.91857e+06	2.30721e+06	5.15589e+06	489068	0.473075	-1.07986	-1.54154	0.364491	0	1569.825	A2A2Y4-4;A2A2Y4-3;A2A2Y4-5;A2A2Y4-2;A2A2Y4	yes	no	2	2.79e-17	153.79	By MS/MS	By MS/MS	By matching	By MS/MS	By MS/MS	By MS/MS	20901000	2359700	5038600	552330	3626900	7101600	2222100	1074	291	1214			526;527
GOLGA4	Golgin subfamily A member 4	5.33977e+07	4.88983e+07	2.27354e+07	3.345e+07	4.0397e+07	1.46899e+07	0.708117	-0.497941	-0.936152	0.379704	0	2015.8807	E7EVX2;Q13439-3;Q13439-4;Q13439;Q13439-5;A0A087WTW2;H0Y6I0	yes	no	2;3	5.44e-06	119.62	By MS/MS	By MS/MS	By MS/MS	By MS/MS	By MS/MS	By MS/MS	197330000	34211000	39478000	16590000	56559000	33177000	17310000	1075	583	1215			909
NOP58	Nucleolar protein 58	1.46705e+06	641034	1.44727e+06	2.88077e+06	1.87649e+06	2.71351e+06	2.10127	1.07126	0.696341	0.0349994	1	2331.0788	Q9Y2X3	yes	yes	3	7.74e-05	97.469	By MS/MS	By matching	By MS/MS	By MS/MS		By matching	10500000	2946300	1833800	3064500	1553900	0	1101900	1077	2255	1218			3928;3929
NOP56	Nucleolar protein 56	1.32534e+06	1.53768e+06	5.51193e+06	2.02845e+06	5.50217e+06	4.59158e+06	1.44744	0.5335	0.136888	0.508962	0	1413.6624	O00567	yes	yes	2	0.00041033	107.99	By MS/MS	By matching	By MS/MS	By matching	By MS/MS	By MS/MS	19281000	2074600	5377000	5185500	1403800	1043300	4196600	1079	1046	1220;1221			1601;1602
AP2M1	AP-2 complex subunit mu	674148	5.29765e+06	622774	1.4287e+07	2.04748e+06	1.51724e+07	4.7777	2.25632	1.92919	0.179811	0	1945.9494	A0A087WY71;E9PFW3;Q96CW1-2;Q96CW1	yes	no	2;3	2.16e-195	246.66	By MS/MS	By matching	By MS/MS		By MS/MS		37342000	14612000	2000900	17135000	0	3594400	0	1081	71	1223			129;4068
BCL2L13	Bcl-2-like protein 13	2.8074e+06	5.24046e+06	622774	8.83599e+06	1.06789e+06	892761	1.2452	0.316374	-0.0889958	0.825137	0	1545.741	A0A087WTL4;A0A087WX97;Q9BXK5-4;Q9BXK5	yes	no	2	6.97e-24	173.25	By MS/MS	By matching	By MS/MS	By MS/MS	By MS/MS		16610000	9037000	1043600	0	2973600	3555600	0	1089	19	1231;1232			25;26
OTUD4	OTU domain-containing protein 4	728879	3.9896e+06	1.31033e+06	853098	774223	2.76176e+06	0.728019	-0.457952	-0.89455	0.675129	0	1748.7701	Q01804-5;Q01804-3;Q01804	yes	no	2	0.00014117	126.03			By MS/MS	By matching	By MS/MS	By MS/MS	7595600	0	0	3119000	772030	2706900	997640	1090	1481	1233			2341;2342
HAUS6	HAUS augmin-like complex subunit 6	6.39255e+06	641034	622774	9.0728e+06	258930	2.65896e+07	4.6917	2.23011	1.90193	0.34731	0	1538.6849	Q5VY60;Q7Z4H7-3;Q7Z4H7	yes	no	2	0.0080258	88.163	By MS/MS	By matching	By matching	By MS/MS			46332000	9279200	253040	30029000	6771000	0	0	1091	1693	1234			2813;2814
ATP2A2	Sarcoplasmic/endoplasmic reticulum calcium ATPase 2	6.95552e+07	3.99903e+07	3.51355e+07	7.00162e+07	8.55461e+07	3.90499e+07	1.34511	0.427727	0.0268486	0.395535	0	1304.5997	P16615-5;P16615-2;P16615-3;P16615;H7C5W9;P16615-4	yes	no	2	7.78e-108	231.52	By MS/MS	By MS/MS	By MS/MS	By MS/MS	By MS/MS	By MS/MS	326870000	71609000	83600000	44101000	73673000	27133000	26751000	1096	1262	1239;1240			1977
ERCC6L2	DNA excision repair protein ERCC-6-like 2	7.07315e+07	2.89408e+08	4.33904e+07	5.61643e+07	1.55344e+08	3.61358e+07	0.613695	-0.704406	-1.15094	0.590887	0	2009.9007	H7BXQ9;Q5T890	yes	no	3	0.0066718	71.842	By MS/MS	By MS/MS	By MS/MS	By MS/MS	By MS/MS	By MS/MS	554380000	57442000	151810000	40810000	74919000	196360000	33036000	1098	910	1242	146;147		1428;1429;1430
STX7	Syntaxin-7	4.96241e+06	6.60217e+06	7.40733e+06	9.77953e+06	8.53895e+06	1.15597e+07	1.57487	0.655229	0.263526	0.0345048	0	1447.6943	O15400-2;O15400	yes	no	2	0.00018923	122.1	By MS/MS	By MS/MS	By MS/MS	By MS/MS	By MS/MS	By MS/MS	46777000	10002000	8344700	13055000	5256200	4479500	5639700	1099	1073	1243			1658;4361
AHNAK	Neuroblast differentiation-associated protein AHNAK	7.82032e+06	2.85192e+06	622774	6.30272e+06	774223	1.44959e+07	1.90995	0.933532	0.553054	0.502525	0	2511.1653	Q09666	yes	yes	2;3	0.0010254	67.552	By MS/MS		By MS/MS	By MS/MS	By matching		33036000	6446100	0	16371000	8283300	1935000	0	1102	1510	1246			2397;2398;4513;4514;4515
TBC1D5	TBC1 domain family member 5	3.35129e+06	3.89925e+06	622774	5.4814e+06	4.38751e+06	9.43374e+06	2.45165	1.29376	0.927805	0.117445	0	1207.5721	Q92609;Q92609-2;C9J3F6	yes	no	2	2.51e-06	151.16	By MS/MS	By MS/MS	By MS/MS	By MS/MS	By MS/MS		26743000	5606100	4287700	10654000	3549700	2645600	0	1103	1922	1247			3275;4660
PGRMC1	Membrane-associated progesterone receptor component 1	1.68693e+07	6.1376e+06	2.01755e+06	1.19443e+07	1.21852e+07	2.72271e+06	1.07304	0.101701	-0.312326	0.916387	0	1736.7265	O00264-2;O00264	yes	no	2	1.01e-22	163.62	By MS/MS	By MS/MS	By MS/MS	By MS/MS	By MS/MS	By matching	50766000	12216000	11908000	3074900	17868000	4164300	1536100	1107	1038	1251			1583;4341;4932
PGRMC1	Membrane-associated progesterone receptor component 1	6.80852e+08	1.14621e+08	2.21404e+08	5.55708e+08	5.50739e+08	3.62323e+08	1.44439	0.530463	0.133729	0.485122	1	2294.9663	O00264-2;O00264	yes	no	2;3	3.93e-85	198.37	By MS/MS	By MS/MS	By MS/MS	By MS/MS	By MS/MS	By MS/MS	2483200000	568350000	538210000	409190000	721160000	77769000	168570000	1108	1038	1252			1583;4341;4932
PGRMC1	Membrane-associated progesterone receptor component 1	674148	2.86887e+06	559861	1.5123e+06	940956	4.40899e+06	1.67254	0.742043	0.353841	0.525643	2	2423.0612	O00264-2;O00264	yes	no	3	0.0042375	64.2	By MS/MS	By MS/MS	By MS/MS		By matching	By matching	9818200	1546700	919550	4979300	0	1946500	426260	1109	1038	1253			1583;4341;4932
FAM129A	Protein Niban	5.90661e+06	3.82394e+06	7.22621e+06	3.18348e+06	4.00133e+06	3.16766e+06	0.610521	-0.711886	-1.15873	0.148326	0	1719.7112	Q9BZQ8	yes	yes	2	0.00045534	93.716	By matching	By matching	By MS/MS	By MS/MS	By matching	By matching	25096000	3255900	3910300	3577400	6256300	2594500	5501800	1110	2062	1254			3533
PAG1	Phosphoprotein associated with glycosphingolipid-enriched microdomains 1	2.22309e+07	3.57087e+06	1.1342e+07	1.13322e+07	7.96305e+06	3.00385e+06	0.600347	-0.736132	-1.18395	0.469734	1	2010.8614	Q9NWQ8	yes	yes	2;3	7.41e-05	107.57	By MS/MS	By MS/MS	By MS/MS	By MS/MS	By MS/MS	By matching	57370000	11590000	7781900	3392400	23547000	2422800	8635400	1111	2156	1255			3731
LEPRE1	Prolyl 3-hydroxylase 1	635025	641034	655387	944582	1.56173e+06	892761	1.75986	0.815459	0.430218	0.150433	1	2576.3268	H7C2W6;Q32P28-4;Q32P28;Q32P28-3	yes	no	3	0.022938	43.198	By matching	By matching		By matching		By MS/MS	3663900	966070	1526200	0	672620	0	498990	1112	923	1256			4907
PRRC2A	Protein PRRC2A	2.96988e+06	641034	1.75553e+06	6.13269e+06	4.26513e+06	892761	2.10392	1.07308	0.698232	0.330369	0	1993.0044	P48634;P48634-2;P48634-3;P48634-4	yes	no	2;3	0.00063554	94.569	By MS/MS	By MS/MS		By MS/MS		By matching	14923000	6272200	4168100	0	3145700	0	1336600	1117	1382	1261			4479
		2.68655e+06	1.75198e+06	2.14666e+06	1.85715e+06	2.39457e+06	1.65768e+06	0.897377	-0.156214	-0.580643	0.555168	0	1976.8422	A0A1B0GV68	yes	yes	2	0.0048604	64.537	By MS/MS	By MS/MS	By matching	By MS/MS	By matching	By matching	11780000	1899400	2340100	1872100	2845600	1188700	1634400	1120	255	1264		55	461
GPS1	COP9 signalosome complex subunit 1	1.68447e+06	641034	1.46657e+06	1.95669e+06	1.61166e+06	2.06676e+06	1.48602	0.571455	0.176373	0.183361	0	1559.7176	J3QQX0;C9JFE4;A0A096LP07;A0A096LPJ3;A8K070;Q13098-5;Q13098;Q13098-7	yes	no	2	0.00029439	122.78	By MS/MS	By MS/MS	By matching	By MS/MS		By matching	8811000	2001200	1575000	2334100	1784200	0	1116600	1123	117	1267			180
OGFR	Opioid growth factor receptor	4.75745e+06	2.98457e+06	3.66249e+06	3.87182e+06	4.57559e+06	4.28326e+06	1.11628	0.158704	-0.253025	0.492036	0	3198.4225	A0A0A0MRN5;Q9NZT2-2;Q9NZT2	yes	no	3	1.46e-09	81.787	By MS/MS	By MS/MS	By MS/MS	By MS/MS	By MS/MS	By matching	23121000	3959900	4471500	4837300	5039100	2025000	2788500	1124	140	1268			218;219;4084
EIF2AK3	Eukaryotic translation initiation factor 2-alpha kinase 3	2.09186e+06	3.34066e+06	622774	3.499e+06	2.60557e+06	2.76123e+06	1.46414	0.550057	0.154112	0.357256	0	1388.7412	C9J185;E7ER02;Q9NZJ5	yes	no	2;3	3.57e-08	156.2	By MS/MS	By MS/MS	By MS/MS	By MS/MS	By matching		13726000	3578600	2546300	3118400	2215700	2266600	0	1127	416	1271			680
ANLN	Actin-binding protein anillin	1.02086e+06	1.46848e+06	1.86296e+06	853098	774223	795962	0.556781	-0.844818	-1.29702	0.116938	0	1695.7145	Q9NQW6;Q9NQW6-2	yes	no	2	0.0064219	69.878			By matching	By matching	By MS/MS	By MS/MS	4395000	0	0	898920	1081300	996350	1418400	1134	2133	1278		475	3686
ATXN2L	Ataxin-2-like protein	674148	1.06599e+06	3.89405e+06	1.05568e+06	1.34019e+06	2.21375e+06	0.818153	-0.289558	-0.719365	0.775165	0	1107.5197	Q8WWM7-6;Q8WWM7-8;Q8WWM7-5;Q8WWM7-4;Q8WWM7-9;Q8WWM7-2;Q8WWM7;Q8WWM7-3;H3BUF6;H3BSK9;Q8WWM7-7	yes	no	2	3.25e-08	163.38	By MS/MS	By MS/MS	By MS/MS	By MS/MS	By MS/MS	By MS/MS	8577600	1079700	1309700	2500100	0	723260	2964800	1136	1907	1280			3233;3234
FRMD6	FERM domain-containing protein 6	3.49291e+06	654454	622774	2.43989e+06	3.5385e+06	892761	1.44045	0.526521	0.129627	0.598657	0	1496.7206	G3V4T7;Q96NE9-3;Q96NE9-2;Q96NE9	yes	no	2	2.79e-17	153.79	By MS/MS	By MS/MS		By MS/MS	By matching		10097000	2495400	3458000	0	3699700	444040	0	1139	784	1283			1199;4264
SLC20A1	Sodium-dependent phosphate transporter 1	6.76169e+07	2.90896e+07	9.20476e+07	1.32995e+08	6.22941e+07	9.27524e+07	1.52601	0.609766	0.21623	0.295558	1	1633.7691	Q8WUM9	yes	yes	2;3	3.94e-07	143.56	By MS/MS	By MS/MS	By MS/MS	By MS/MS	By MS/MS	By MS/MS	463080000	136020000	60877000	104750000	71620000	19737000	70082000	1142	1901	1286;1287;1288;1289		421	3224;3225;3226
MYBBP1A	Myb-binding protein 1A	1.0911e+07	6.28676e+06	1.17673e+07	5.90115e+06	7.86594e+06	3.54531e+06	0.5977	-0.742507	-1.19058	0.146048	0	1256.6612	Q9BQG0;Q9BQG0-2;I3L1L3	yes	no	2	0.0018925	106.29	By MS/MS	By MS/MS	By matching	By MS/MS	By MS/MS	By MS/MS	42508000	6035400	7687000	4003900	11557000	4265500	8959200	1146	2023	1293			3475
KTN1	Kinectin	4.32835e+08	4.08171e+08	1.93862e+08	6.17102e+08	4.04717e+08	4.15672e+08	1.38906	0.474106	0.0750978	0.261495	0	1909.8766	Q86UP2-2;Q86UP2-3;Q86UP2-4;Q86UP2	yes	no	2;3;4	5.18e-252	266.39	By MS/MS	By MS/MS	By MS/MS	By MS/MS	By MS/MS	By MS/MS	2379100000	631140000	395510000	469440000	458460000	276940000	147600000	1147	1782	1294;1295;1296;1297	274;275		2975;2976;2977
EPB41L2	Band 4.1-like protein 2	3.74008e+07	2.09008e+07	3.17245e+07	2.64894e+07	4.31496e+07	892761	0.783459	-0.352071	-0.784399	0.661138	0	1197.599	O43491;E9PHY5;E9PK52;O43491-4;H0Y5B0;E9PMV8;Q6R5J7;E9PMG5	yes	no	2	3.31e-09	158.06	By MS/MS	By MS/MS	By MS/MS	By MS/MS	By MS/MS	By MS/MS	147210000	27092000	42168000	0	39615000	14181000	24154000	1150	1088	1300			1686
ACTB;ACTG2;ACTA1;ACTC1;ACTA2;ACTG1	Actin, cytoplasmic 1;Actin, cytoplasmic 1, N-terminally processed;Actin, gamma-enteric smooth muscle;Actin, alpha skeletal muscle;Actin, alpha cardiac muscle 1;Actin, aortic smooth muscle;Actin, cytoplasmic 2;Actin, cytoplasmic 2, N-terminally processed	7.87866e+06	1.98264e+07	1.05797e+07	5.02929e+06	8.90529e+06	1.04494e+07	0.636911	-0.650837	-1.09522	0.332932	0	1160.6111	P60709;P63267;P68133;P68032;P62736;A6NL76;P63267-2;P63261	no	no	2	0.0020138	125.16	By matching	By MS/MS	By MS/MS	By MS/MS	By MS/MS	By MS/MS	55499000	5143700	8702700	11801000	8345100	13452000	8055000	1151	1436;1459	1301;1302;1303		321	2295
HSP90AB1	Heat shock protein HSP 90-beta	2.03247e+07	3.04087e+06	1.65557e+07	9.06772e+06	1.01644e+07	1.72577e+06	0.52498	-0.929665	-1.38529	0.362009	1	1549.6631	P08238	yes	yes	2;3	1.18e-284	278.16	By MS/MS	By MS/MS	By MS/MS	By MS/MS	By MS/MS	By MS/MS	57353000	9274000	9933200	1949000	21528000	2063200	12605000	1156	1216	1308			1903
ATXN2L	Ataxin-2-like protein	1.2989e+07	4.43809e+07	622774	3.46625e+07	9.66824e+06	3.73675e+07	1.40877	0.494432	0.0962439	0.645193	1	2089.0249	Q8WWM7-6;Q8WWM7-8;Q8WWM7-5;Q8WWM7-4;Q8WWM7-9;Q8WWM7-2;Q8WWM7;Q8WWM7-3;H3BUF6	yes	no	2;3	1.8e-38	164.79	By MS/MS	By MS/MS	By MS/MS	By MS/MS	By MS/MS		130970000	35451000	9448300	42201000	13758000	30112000	0	1160	1907	1312;1313		423	3235;3236;3237
FGFR1OP	FGFR1 oncogene partner	674148	1.07906e+07	3.97745e+06	9.16823e+06	1.2615e+06	6.8921e+06	1.12172	0.165714	-0.245731	0.877247	2	2632.298	O95684-2;O95684	yes	no	3;4	2.25e-05	70.994	By MS/MS	By matching	By MS/MS		By matching	By matching	28743000	9376800	1232800	7783600	0	7321300	3028300	1161	1160	1314;1315			1828;1829
PWP1	Periodic tryptophan protein 1 homolog	674148	641034	3.89549e+06	3.05217e+06	3.76485e+06	5.04422e+06	2.27633	1.18671	0.816445	0.166208	1	2838.1734	Q13610;Q13610-2	yes	no	3	0.0049873	56.452	By matching	By matching	By MS/MS			By matching	15463000	3121600	3679200	5696700	0	0	2965900	1162	1553	1316;1317		361	2525
CRYBG3	Very large A-kinase anchor protein	674148	641034	2.0961e+06	1.0328e+06	1.2616e+06	1.71143e+06	1.17429	0.231788	-0.176993	0.73107	1	1329.6599	Q68DQ2	yes	yes	3	0.0049248	98.676	By MS/MS	By matching	By MS/MS			By matching	5817900	1056300	1232900	1932800	0	0	1595900	1163	1704	1318			2828
LUZP1	Leucine zipper protein 1	674148	498726	622774	6.72667e+06	774223	1.73091e+07	13.8167	3.78834	3.523	0.253496	1	1930.9371	Q86V48-2;Q86V48-3;Q86V48	yes	no	2;3	3.34e-05	121.24	By MS/MS	By matching	By MS/MS		By matching		27523000	6879700	756610	19548000	0	338380	0	1165	1784	1320			2980
SLC39A7	Zinc transporter SLC39A7	8.72647e+06	641034	2.61556e+06	2.87148e+06	3.1607e+06	892761	0.577894	-0.791123	-1.24116	0.565682	2	1607.7275	A2AAT0;Q92504	yes	no	2;3	0.0017494	114.89	By MS/MS	By MS/MS		By MS/MS		By matching	17260000	2936800	3088800	0	9243100	0	1991400	1166	294	1321;1322			528;529
SRRM1	Serine/arginine repetitive matrix protein 1	1.28465e+07	4.50059e+07	1.87873e+07	853098	5.41069e+06	8.43139e+07	1.18187	0.241066	-0.16734	0.884019	1	1352.7187	A9Z1X7;Q8IYB3;Q8IYB3-2;E9PCT1;M0R088	yes	no	2;3	4.36e-36	193.11		By MS/MS	By MS/MS	By MS/MS	By MS/MS	By MS/MS	158950000	0	5287600	95220000	13607000	30536000	14304000	1168	328	1323			4129
PIEZO1	Piezo-type mechanosensitive ion channel component 1	4.51104e+06	2.19635e+06	622774	7.88717e+06	1.28933e+06	1.13933e+07	2.80618	1.48861	1.13052	0.272117	1	2855.3421	Q92508	yes	yes	3	0.0031385	60.876	By MS/MS	By matching	By MS/MS	By MS/MS	By MS/MS		28462000	8066600	1260000	12867000	4778100	1490200	0	1172	1915	1327			3257;4656
C7orf50	Uncharacterized protein C7orf50	2.32684e+07	1.56347e+07	1.15635e+07	2.95977e+07	2.41964e+07	2.17532e+07	1.49697	0.582048	0.187394	0.12334	0	1509.6947	C9JQV0;Q9BRJ6;H7C0T1;H7C2R9	yes	no	2	3.67e-125	233.52	By MS/MS	By MS/MS	By matching	By MS/MS	By MS/MS	By MS/MS	122540000	30271000	23646000	24567000	24646000	10608000	8804100	1173	466	1328			752
ARFGEF2	Brefeldin A-inhibited guanine nucleotide-exchange protein 2	3.53049e+06	5.94468e+06	622774	3.57996e+06	3.63376e+06	1.42923e+07	2.12974	1.09068	0.716538	0.405948	2	2444.3639	Q9Y6D5	yes	yes	3;4	1.09e-24	144.11	By MS/MS	By matching	By MS/MS	By MS/MS	By MS/MS		31127000	3661400	3551100	16141000	3739500	4033400	0	1178	2283	1333			3974
FTHL17	Ferritin heavy polypeptide-like 17	674148	240004	1.00568e+07	3.07387e+06	3.98424e+06	892761	0.724722	-0.464501	-0.901364	0.787422	1	1234.667	Q9BXU8	yes	yes	3	0.018182	71.558	By matching	By matching			By matching	By MS/MS	14857000	3143800	3893600	0	0	162840	7656900	1183	2052	1338			5058
COG1	Conserved oligomeric Golgi complex subunit 1	1.53795e+06	2.90778e+06	1.09278e+06	853098	774223	8.86261e+06	1.894	0.921434	0.540467	0.60376	0	2232.1121	A0A087WVI0;E9PBL8;Q8WTW3	yes	no	2;3	2.94e-18	137.13			By MS/MS	By MS/MS	By MS/MS	By matching	14443000	0	0	10009000	1629000	1972900	832010	1193	47	1348			88;89
MAP4	Microtubule-associated protein;Microtubule-associated protein 4	1.42532e+07	641034	1.74174e+07	1.39037e+07	1.4417e+07	1.74667e+06	0.930544	-0.103853	-0.526171	0.915523	1	1023.5601	E7EVA0;P27816;P27816-6;P27816-5;P27816-4;H0Y2V1;H7C4C5;B5MEG9;F8W9U4;P27816-3	yes	no	2;3	0.0010277	117.52	By MS/MS	By MS/MS	By MS/MS	By MS/MS	By MS/MS	By MS/MS	58639000	14220000	14089000	1972600	15097000	0	13261000	1196	581	1351			902
PROSER2	Proline and serine-rich protein 2	674148	641034	3.21356e+06	3.37023e+06	4.83734e+06	5.97883e+06	3.13253	1.64733	1.29564	0.0482463	1	1483.7896	Q86WR7;Q86WR7-2	yes	no	3	0.0019139	107.73	By MS/MS	By MS/MS	By MS/MS			By MS/MS	17373000	3446900	4727300	6752200	0	0	2446700	1201	1790	1357			2994
WDR44	WD repeat-containing protein 44	1.27653e+06	641034	2.6878e+06	1.60147e+06	1.60808e+06	2.06411e+06	1.14511	0.19549	-0.214754	0.751741	0	1456.7522	Q5JSH3-2;Q5JSH3;Q5JSH3-4	yes	no	2	8.42e-05	128.73	By matching	By MS/MS	By MS/MS	By MS/MS		By matching	8939000	1637900	1571500	2331100	1352100	0	2046400	1202	1667	1358			2748
SURF6	Surfeit locus protein 6	234563	641034	4.73162e+06	3.92374e+06	3.81355e+06	4.70553e+06	2.21907	1.14996	0.778207	0.251069	0	956.51786	O75683	yes	yes	2	0.010422	79.201	By MS/MS	By MS/MS	By MS/MS	By matching		By MS/MS	16905000	4013000	3726800	5314200	248450	0	3602500	1204	1129	1360			1752
EGFR	Receptor protein-tyrosine kinase;Epidermal growth factor receptor	8.28378e+07	9.39455e+07	1.23383e+07	1.5299e+08	4.73686e+07	1.13012e+08	1.65698	0.728553	0.339808	0.36093	0	2033.0793	E9PFD7;P00533;Q504U8	yes	no	2;3	2.64e-19	149.31	By MS/MS	By MS/MS	By MS/MS	By MS/MS	By MS/MS	By MS/MS	491270000	156470000	46291000	127630000	87742000	63741000	9394000	1210	603	1366;1367	84		4210
SMIM13	Small integral membrane protein 13	674148	6.71551e+06	622774	9.29739e+06	1.45786e+06	6.74591e+06	2.18425	1.12714	0.75447	0.361919	0	3155.3035	P0DJ93	yes	yes	3	8.43e-05	71.974	By MS/MS	By matching	By MS/MS		By MS/MS		23108000	9508900	1424700	7618500	0	4556400	0	1211	1229	1368			4421
TRIM32	E3 ubiquitin-protein ligase TRIM32	4.22818e+06	1.96967e+06	3.17324e+06	853098	1.81417e+06	892761	0.379895	-1.39633	-1.87077	0.0787455	0	1575.6909	Q13049	yes	yes	2	7.88e-05	112.17		By matching		By MS/MS	By MS/MS	By MS/MS	10004000	0	1772900	0	4478500	1336400	2416000	1212	1523	1369		354;355	2457;2458
TRIM32	E3 ubiquitin-protein ligase TRIM32	1.00944e+07	641034	2.65824e+06	5.46615e+06	774223	2.81108e+06	0.675801	-0.565329	-1.00626	0.681345	1	2029.9449	Q13049	yes	yes	3	0.017949	48.224	By matching		By matching	By MS/MS		By matching	21481000	5590500	0	3174700	10692000	0	2023900	1213	1523	1370		354;355	2457;2458
SVIL	Supervillin	1.79522e+07	2.38987e+06	4.09815e+07	1.46224e+07	1.88058e+07	1.2501e+07	0.748964	-0.417032	-0.85198	0.693743	1	1579.7188	O95425-2;O95425-3;O95425-4;O95425	yes	no	2;3	0.00054599	124.48	By MS/MS	By MS/MS	By MS/MS	By matching	By matching	By MS/MS	99289000	14955000	18378000	14118000	19015000	1621500	31202000	1219	1155	1379;1380		221	1803
NEXN	Nexilin	3.51727e+07	641034	2.76174e+07	2.23046e+07	3.44702e+07	590684	0.904373	-0.14501	-0.568987	0.895311	0	1553.6403	E7ETM8;Q0ZGT2-4;Q0ZGT2;E7EUA0;Q0ZGT2-3;Q0ZGT2-2	yes	no	2	4.07e-24	174.94	By MS/MS	By MS/MS	By matching	By MS/MS		By MS/MS	115450000	22812000	33686000	667090	37255000	0	21027000	1220	573	1381;1382		102	870
NEXN	Nexilin	1.23404e+07	1.75625e+07	3.43054e+07	1.22366e+07	1.11681e+07	2.71572e+07	0.787466	-0.344711	-0.776742	0.618438	1	1909.8463	E7ETM8;Q0ZGT2-4;Q0ZGT2;E7EUA0;Q0ZGT2-3;Q0ZGT2-2	yes	no	2;3	3.36e-23	153.04	By MS/MS	By MS/MS	By MS/MS	By MS/MS	By MS/MS	By MS/MS	105200000	12515000	10914000	30670000	13071000	11916000	26119000	1221	573	1383;1384		102	870
BAT3;BAG6	Large proline-rich protein BAG6	3.60063e+06	3.50381e+06	4.93573e+06	1.2571e+06	2.52576e+06	1.85416e+06	0.468185	-1.09485	-1.55714	0.0243807	0	1717.7577	A0A024RCR6;A0A0G2JK23;P46379-2;P46379;P46379-3;A0A0G2JL47;P46379-5;H0Y710	yes	no	2;3	0.00023589	93.342	By MS/MS	By MS/MS	By MS/MS	By MS/MS	By MS/MS	By MS/MS	15797000	1285700	2468300	2094000	3813800	2377300	3757900	1225	5	1388		0	4
CDK5RAP2	CDK5 regulatory subunit-associated protein 2	2.32515e+06	1.5645e+06	622774	1.4684e+06	489414	892761	0.631716	-0.662653	-1.10751	0.397598	0	2035.995	A0A0A0MRG9;Q96SN8-4;Q96SN8-3;Q96SN8-2;Q96SN8;Q5JTU8;B1AMJ5	yes	no	2	1.39e-05	118.19	By MS/MS	By matching		By MS/MS	By MS/MS		5504400	1501800	478280	0	2462800	1061500	0	1233	133	1396			203
STT3B	Dolichyl-diphosphooligosaccharide--protein glycosyltransferase subunit STT3B	3.23998e+08	5.26567e+07	1.14466e+08	1.37688e+08	1.63847e+08	2.49798e+07	0.664835	-0.588931	-1.03081	0.594767	1	1730.7231	Q8TCJ2	yes	yes	2;3	6.38e-78	202.32	By MS/MS	By MS/MS	By MS/MS	By MS/MS	By MS/MS	By MS/MS	795210000	140820000	160120000	28211000	343180000	35727000	87151000	1236	1883	1399;1400			3196;3197
STT3B	Dolichyl-diphosphooligosaccharide--protein glycosyltransferase subunit STT3B	1.29409e+07	9.65262e+06	1.85784e+07	1.03554e+08	2.02476e+07	1.03573e+08	5.52257	2.46534	2.14664	0.153835	2	2663.1583	Q8TCJ2	yes	yes	3;4	3.19e-05	79.461	By MS/MS	By matching	By MS/MS	By MS/MS	By matching	By MS/MS	277080000	105910000	19787000	116970000	13707000	6549200	14145000	1237	1883	1401;1402			3196;3197
ANKRD12	Ankyrin repeat domain-containing protein 12	2.49811e+07	4.99374e+07	4.79558e+06	2.5496e+07	4.06856e+07	8.84065e+06	0.941142	-0.0875163	-0.509175	0.9272	1	2164.043	Q6UB98-2;Q6UB98	yes	no	3	0.007712	61.524	By matching	By matching	By MS/MS	By MS/MS	By MS/MS	By matching	139810000	26076000	39760000	9984200	26460000	33882000	3651200	1245	1727	1410	262;263		4584;4585;4586
TCEA1	Transcription elongation factor A protein 1	1.50774e+06	2.60785e+06	655072	2.80382e+06	3.22333e+06	3.1519e+06	1.92406	0.944154	0.564104	0.115016	0	1398.6739	E5RIS7;A0A1W2PRL9;A0A1W2PPZ5;P23193-2;P23193	yes	no	2	7.58e-06	141.34	By MS/MS	By MS/MS	By MS/MS	By MS/MS	By MS/MS	By matching	13442000	2867600	3150000	3559600	1597000	1769400	498750	1247	268	1412			488;489;4116
ARHGEF2	Rho guanine nucleotide exchange factor 2	4.42937e+07	6.99068e+07	4.4931e+07	4.72755e+07	3.45602e+07	3.44322e+07	0.73064	-0.452766	-0.889156	0.228919	0	2435.1565	V9GYM8;Q92974-3;Q92974-2;Q92974;Q5VY93	yes	no	2;3	2.66e-32	152.09	By MS/MS	By MS/MS	By MS/MS	By MS/MS	By MS/MS	By MS/MS	249570000	48351000	33774000	38886000	46916000	47431000	34209000	1248	1935	1413	296		3297;3298;4664
ACBD4	Acyl-CoA-binding domain-containing protein 4	5.54209e+06	1.59074e+06	2.62475e+06	6.3123e+06	8.40818e+06	1.85434e+06	1.69866	0.764397	0.377097	0.383399	0	1386.6528	K7EM05;Q8NC06;Q8NC06-2	yes	no	2;3	7.54e-26	146.67	By MS/MS	By MS/MS	By MS/MS	By MS/MS	By MS/MS	By matching	25715000	6455900	8216900	2094200	5870200	1079300	1998400	1249	1001	1414			1532
NGRN	Neugrin	674148	641034	622774	3.05168e+06	405648	1.25098e+06	2.42952	1.28067	0.914195	0.358209	0	1599.6325	Q9NPE2-3;Q9NPE2	yes	no	2	0.0027617	87.863	By MS/MS	By matching	By matching				4930300	3121100	396420	1412800	0	0	0	1251	2125	1416			3659
TMEM92	Transmembrane protein 92	2.46091e+06	1.87063e+06	1.85101e+06	2.8791e+06	2.90867e+06	2.08978e+06	1.27416	0.349547	-0.0544843	0.172332	0	1299.5401	Q6UXU6	yes	yes	2	0.00033355	140.63	By MS/MS	By MS/MS	By matching	By MS/MS	By matching	By MS/MS	13432000	2944600	2842500	2360100	2606600	1269200	1409300	1254	1732	1419			2877
FHOD1	FH1/FH2 domain-containing protein 1	4.09789e+06	941120	3.78989e+06	4.6156e+06	6.15666e+06	3.01881e+06	1.56204	0.643428	0.251249	0.289255	0	950.54368	Q9Y613	yes	yes	2	0.0043939	91.701	By MS/MS	By matching	By MS/MS	By MS/MS	By matching	By matching	22011000	4720600	6016600	3409300	4340500	638540	2885500	1259	2279	1424			3971
LARP4B	La-related protein 4B	5.33231e+06	2.40284e+06	1.13058e+06	3.11142e+06	2.2417e+06	3.86647e+06	1.03991	0.0564611	-0.359391	0.935788	0	1206.6245	H0Y4V9;Q92615;A0A087X183	yes	no	2	0.00032926	141.08	By MS/MS	By MS/MS	By MS/MS	By matching	By MS/MS	By matching	17879000	3182200	2190700	4366600	5648000	1630300	860790	1262	820	1427			1279;1280
HMGA1	High mobility group protein HMG-I/HMG-Y	1.0456e+07	5.98255e+06	7.70614e+06	6.64073e+06	7.97584e+06	892761	0.64235	-0.638568	-1.08245	0.332181	0	982.49713	P17096;P17096-3;P17096-2	no	no	2	0.00016873	125.75	By MS/MS	By MS/MS		By MS/MS	By MS/MS	By MS/MS	35588000	6791800	7794400	0	11075000	4059100	5867200	1265	1267;1268	1430;1431			1988;1992;4431;4433
TRIM56	E3 ubiquitin-protein ligase TRIM56	3.33109e+06	2.1934e+06	622774	3.35635e+06	2.40215e+06	4.22136e+06	1.62346	0.699074	0.309139	0.257205	0	1788.937	Q9BRZ2	yes	yes	2	0.00075687	83.204	By MS/MS	By matching	By MS/MS	By MS/MS	By MS/MS		15564000	3432700	2347500	4767400	3528300	1488200	0	1266	2027	1432			3480
ESYT2	Extended synaptotagmin-2	6.81711e+06	9.3969e+06	1.21686e+06	2.31513e+07	839314	2.69677e+07	2.92345	1.54767	1.19196	0.30217	0	2137.1267	H7BXI1;A0A087WXU3;A0FGR8-5;A0FGR8-2;A0FGR8;A0FGR8-6	yes	no	2	1.37e-58	179.74	By MS/MS	By matching	By MS/MS	By MS/MS	By MS/MS	By MS/MS	69477000	23678000	820220	30456000	7220700	6375700	926480	1267	67	1433;1434			114;115;116;4065
FZD6	Frizzled-6	3.21261e+06	641034	2.20367e+06	2.4793e+06	2.76111e+06	1.10913e+06	1.04825	0.0679763	-0.347411	0.920161	0	1673.7315	O60353-2;O60353	yes	no	2	0.020096	59.634	By matching	By matching	By matching	By MS/MS		By matching	11567000	2535700	2698300	1252600	3402800	0	1677800	1271	1099	1438			1713;1714
ITGAV	Integrin alpha-V;Integrin alpha-V heavy chain;Integrin alpha-V light chain	3.38321e+06	5.05741e+06	3.05529e+06	1.9032e+06	2.61407e+06	3.21707e+06	0.672791	-0.571771	-1.01296	0.174282	0	1667.7023	P06756-3;P06756-2;P06756	yes	no	2	1.26e-29	176.29	By MS/MS	By MS/MS	By MS/MS	By MS/MS	By MS/MS	By MS/MS	17475000	1946500	2554600	3633200	3583500	3431400	2326200	1282	1206	1449	191		1885;4406
DLG1	Disks large homolog 1	5.96335e+06	8.35547e+06	1.50112e+07	1.19267e+07	1.66375e+07	1.33811e+07	1.43012	0.516133	0.11882	0.261356	0	1669.74	E7EQD7;A0A0C4DFT3;Q12959-8;Q12959-9;Q12959-5;Q12959-3;Q12959-6;Q12959-4;Q12959;Q12959-7;Q12959-2	yes	no	2	2.18e-51	188.63	By MS/MS	By MS/MS	By MS/MS	By MS/MS	By MS/MS	By MS/MS	66984000	12198000	16259000	15112000	6316400	5669100	11429000	1283	184	1450;1451;1452;1453		39;40	305;306;307;308;309;310
NEK1	Serine/threonine-protein kinase Nek1	538839	641034	620056	2.15312e+06	774223	2.64196e+06	3.09418	1.62956	1.27715	0.153276	0	1880.8163	Q96PY6-4;Q96PY6-2;Q96PY6-6;Q96PY6;Q96PY6-3	yes	no	2	0.00027073	96.435	By matching		By MS/MS	By matching		By matching	6228700	2202100	0	2983700	570740	0	472090	1285	1989	1455			3417
RSRC2	Arginine/serine-rich coiled-coil protein 2	2.04239e+06	2.63703e+06	4.89567e+06	2.28404e+06	4.38465e+06	5.44746e+06	1.26538	0.339574	-0.0648596	0.542212	0	1116.5411	E9PI52;Q7L4I2	yes	no	2	0.00025096	123.67	By MS/MS	By MS/MS	By MS/MS	By MS/MS	By MS/MS	By MS/MS	20453000	2336000	4284900	6152100	2163300	1789200	3727400	1288	613	1459			953
SEC31A	Protein transport protein Sec31A	1.95373e+06	1.25669e+06	1.73057e+06	4.5761e+06	2.598e+06	9.20794e+06	3.31554	1.72924	1.38086	0.189692	0	1836.9694	H7BXG7;D6REX3;O94979-7;O94979-6;O94979-3;O94979-10;O94979-4;O94979-9;O94979-2;O94979;O94979-8;H0Y8W8	yes	no	2;3	3.91e-16	149.23	By MS/MS	By MS/MS	By MS/MS	By matching	By MS/MS	By MS/MS	21857000	4680200	2538900	10399000	2069400	852650	1317600	1290	523	1461			820;4184
LARP4	La-related protein 4	1.78162e+07	3.20683e+06	1.80793e+07	1.65466e+07	2.06385e+07	2.09572e+07	1.48692	0.57233	0.177284	0.324956	1	1199.6299	Q71RC2-6;Q71RC2-5;Q71RC2-3;Q71RC2;Q71RC2-4;X6RLN4;Q71RC2-2	yes	no	2;3	9.95e-31	193.49	By MS/MS	By MS/MS	By MS/MS	By MS/MS	By MS/MS	By MS/MS	95573000	16923000	20169000	23668000	18871000	2175800	13765000	1292	1752	1463			2914
USP39	U4/U6.U5 tri-snRNP-associated protein 2	8.30143e+06	287506	8.20734e+06	4.22792e+06	1.80291e+06	892761	0.41221	-1.27855	-1.74824	0.342922	1	1488.6328	F8WC91;B9A018;Q53GS9-3;Q53GS9	yes	no	2;3	0.00034251	135.61	By matching	By matching		By MS/MS	By matching	By MS/MS	21323000	4324100	1761900	0	8792900	195070	6248800	1297	405	1469			663
CARHSP1	Calcium-regulated heat stable protein 1	4.02728e+06	641034	1.07503e+07	3.89793e+06	3.50176e+06	2.7963e+06	0.661279	-0.596669	-1.03886	0.617918	1	940.50903	H3BTK3;I3L3X8;H3BSW7;H3BUY4;H3BPY5;H3BNU9;Q9Y2V2	yes	no	2	0.0038804	110.38	By matching	By matching	By MS/MS	By MS/MS		By MS/MS	23017000	3986600	3422100	3158000	4265700	0	8184900	1306	888	1478			1387
KANK2	KN motif and ankyrin repeat domain-containing protein 2	7.16577e+06	7.25288e+06	622774	1.2966e+07	7.83842e+06	1.36379e+07	2.28984	1.19524	0.82532	0.0886596	2	2118.1546	Q63ZY3-3;Q63ZY3;Q63ZY3-2	yes	no	3;4	0.001313	69.913	By MS/MS	By MS/MS	By MS/MS	By MS/MS	By matching		48835000	13261000	7660100	15402000	7590000	4921000	0	1309	1695	1481			2817
MAP7D1	MAP7 domain-containing protein 1	1.00104e+07	2.36231e+07	3.35016e+07	5.09001e+07	2.61857e+07	3.57674e+07	1.68099	0.74931	0.361402	0.198989	0	2152.08	Q3KQU3-4;Q3KQU3;Q3KQU3-2;H0YF21;Q3KQU3-3	yes	no	2;3	0.00013289	73.519	By MS/MS	By MS/MS	By MS/MS	By MS/MS	By MS/MS	By MS/MS	170180000	52058000	25590000	40394000	10603000	16028000	25507000	1310	1639	1482;1483;1484			2689;2690;2691;2692
SLMAP	Sarcolemmal membrane-associated protein	2.00453e+06	641034	622774	5.4201e+06	3.83156e+06	2.72847e+06	3.66551	1.87402	1.53147	0.0442639	1	1568.7206	Q14BN4-6;Q14BN4-2;Q14BN4-3;Q14BN4;H7C5G9;H7BZW9;H7C3M8;H7BZK0;Q14BN4-4	yes	no	2	2.03e-06	137.73	By MS/MS	By MS/MS	By MS/MS	By MS/MS			14492000	5543400	3744400	3081400	2123200	0	0	1312	1589	1486			2579
SON	Protein SON	3.23215e+06	641034	622774	2.18773e+06	1.88058e+06	6.16496e+06	2.2761	1.18657	0.816293	0.316837	0	1371.7246	H7C1M2;P18583-6;P18583-2;P18583-10;P18583-3;P18583-4;P18583-7;P18583;P18583-5;P18583-9	yes	no	2	8.18e-09	151.7	By MS/MS	By MS/MS	By MS/MS	By MS/MS			14461000	2237500	1837800	6962400	3423500	0	0	1313	920	1487			1445;4307
DENND1A	DENN domain-containing protein 1A	1.39303e+06	2.28154e+06	1.77667e+06	1.01266e+06	1.62804e+06	892761	0.648194	-0.625503	-1.06886	0.137385	0	1961.8086	Q8TEH3;Q8TEH3-7;Q8TEH3-6	yes	no	2	0.00028576	90.348	By MS/MS	By MS/MS		By matching	By MS/MS	By MS/MS	7002900	1035700	1591000	0	1475500	1548000	1352700	1314	1894	1488			3211;3212
HSP90AA1	Heat shock protein HSP 90-alpha	2.51519e+06	2.97293e+06	2.64905e+06	853098	811951	6.72342e+06	1.03088	0.0438799	-0.372479	0.96989	1	2191.9128	P07900;P07900-2	yes	no	2;3	0.014948	61.437		By matching	By MS/MS	By matching	By MS/MS	By matching	15085000	0	793480	7593100	2664100	2017100	2016900	1315	1212	1489			1900
HSP90AA1	Heat shock protein HSP 90-alpha	6.10355e+06	2.96217e+07	6.81248e+06	1.40015e+07	8.71956e+06	2.75672e+07	1.1822	0.241477	-0.166913	0.801313	2	2320.0078	P07900;P07900-2	yes	no	3	3.17e-14	141.36	By MS/MS	By MS/MS	By MS/MS	By MS/MS	By MS/MS	By MS/MS	85724000	14320000	8521200	31133000	6464900	20098000	5186800	1316	1212	1490			1900
CDS2	Phosphatidate cytidylyltransferase 2	4.39548e+06	801162	1.78114e+06	1.84102e+06	2.90069e+06	892761	0.807487	-0.308488	-0.739059	0.737288	1	2011.8454	O95674	yes	yes	2	0.0024528	76.068	By matching	By matching		By MS/MS	By matching	By matching	11273000	1882900	2834700	0	4655700	543580	1356100	1318	1159	1492			1822;1823;1824;1825;1826
NEXN	Nexilin	2.71478e+06	641034	3.68364e+06	853098	2.85259e+06	8.95736e+06	1.79887	0.84709	0.463125	0.531328	1	957.5495	E7ETM8;Q0ZGT2-4;Q0ZGT2;E7EUA0;Q0ZGT2-2;H7BXY5	yes	no	2	0.0034375	105.4		By MS/MS	By MS/MS	By MS/MS		By MS/MS	18584000	0	2787700	10116000	2875500	0	2804600	1320	573	1495			871
CD44	CD44 antigen	2.103e+07	1.61447e+07	3.46456e+07	1.75605e+07	1.75881e+07	1.60446e+07	0.712797	-0.488437	-0.926265	0.339878	0	1842.7578	H0Y2P0;P16070-18;P16070-12;P16070-14;P16070-13;P16070-11;P16070-10;P16070-16;P16070-8;P16070-17;P16070-6;P16070-4;P16070-3;P16070-7;P16070-5;P16070;H0YD13;H0YE40	yes	no	2	3.2e-09	138.45	By MS/MS	By MS/MS	By MS/MS	By MS/MS	By MS/MS	By MS/MS	112880000	17960000	17188000	18120000	22275000	10954000	26378000	1325	811	1500;1501		158	1252;1253;4275
SPTBN1	Spectrin beta chain, non-erythrocytic 1	1.88812e+07	2.94935e+06	1.90289e+07	1.1563e+07	1.44661e+07	9.39743e+06	0.867032	-0.205842	-0.632273	0.770888	0	1271.5994	A0A087WUZ3;Q01082	yes	no	2	0.0033232	94.547	By matching	By MS/MS	By MS/MS	By matching	By matching	By MS/MS	73064000	11826000	14137000	10613000	19999000	2001100	14488000	1328	35	1504			57;58;59
SPTBN1	Spectrin beta chain, non-erythrocytic 1	4.01141e+06	6.77918e+06	1.09098e+07	1.01706e+07	1.35943e+07	1.07619e+07	1.59107	0.669993	0.278886	0.154648	1	1399.6943	A0A087WUZ3;Q01082	yes	no	2;3	0.00085242	115.23	By MS/MS	By MS/MS	By MS/MS	By matching	By matching	By MS/MS	52996000	10402000	13285000	12154000	4248900	4599600	8306400	1329	35	1505;1506			57;58;59
MAP1B	Microtubule-associated protein 1B;MAP1B heavy chain;MAP1 light chain LC1	2.32751e+07	3.29113e+07	1.92562e+07	1.5298e+08	3.19549e+07	8.52056e+07	3.58074	1.84026	1.49635	0.203681	0	1901.8895	P46821	yes	yes	2;3	1.47e-05	122.16	By MS/MS	By MS/MS	By MS/MS	By MS/MS	By MS/MS	By MS/MS	345560000	156460000	31228000	96227000	24653000	22330000	14661000	1330	1376	1507;1508			2178;2179;2180
CLCC1	Chloride channel CLIC-like protein 1	674148	3.70293e+06	6.16667e+06	6.78837e+06	6.69848e+06	892761	1.3638	0.447637	0.0475618	0.639009	1	2952.3068	Q96S66-4;Q96S66-3;Q96S66-2;Q96S66	yes	no	3	0.0049289	55.852	By matching	By MS/MS			By matching	By matching	20696000	6942800	6546100	0	0	2512400	4695100	1331	2003	1509			3436
CAMK2D	Calcium/calmodulin-dependent protein kinase type II subunit delta	3.12084e+06	641034	622774	3.88756e+06	4.61714e+06	3.44384e+06	2.72508	1.4463	1.0865	0.0772881	0	1782.7643	H0Y9J2;D6R938;Q13557-8;Q13557-12;Q13557;E9PBG7;E9PF82;Q13557-10;Q13557-6;Q13557-11	yes	no	2	1.04e-17	157.74	By MS/MS	By MS/MS	By MS/MS	By matching			15683000	3976000	4512100	3889300	3305600	0	0	1332	505	1510			797;798;799;4178;4179
CAMK2D	Calcium/calmodulin-dependent protein kinase type II subunit delta	674148	641034	2.98108e+06	3.70629e+06	4.57917e+06	1.77173e+06	2.34091	1.22707	0.858431	0.166237	1	2009.9025	H0Y9J2;D6R938;Q13557-8;Q13557-12;Q13557;E9PBG7;E9PF82;Q13557-10;Q13557-6;Q13557-11	yes	no	2;3	0.002223	88.19	By MS/MS	By matching	By MS/MS			By matching	12536000	3790600	4475000	2000900	0	0	2269700	1333	505	1511			797;798;799;4178;4179
ARHGAP21	Rho GTPase-activating protein 21	1.01284e+07	3.42717e+06	1.28975e+07	5.71831e+06	7.52826e+06	1.28623e+06	0.549382	-0.864119	-1.3171	0.312706	0	1621.722	Q5T5U3;A0A087WW76	yes	no	2;3	2.66e-17	154.13	By MS/MS	By MS/MS	By MS/MS	By MS/MS	By MS/MS	By MS/MS	37531000	5848400	7357000	1452600	10728000	2325300	9819700	1334	1680	1512			2781;2782
ANKRD26	Ankyrin repeat domain-containing protein 26	3.72554e+06	2.01978e+06	6.55518e+06	2.78143e+06	4.33594e+06	3.30101e+06	0.846988	-0.239587	-0.667379	0.690226	0	1062.5346	E7ESJ3;Q9UPS8-2;Q9UPS8;Q9UPS8-3	yes	no	2	0.00022111	119.34	By MS/MS	By MS/MS	By MS/MS	By MS/MS	By MS/MS	By MS/MS	21117000	2844700	4237300	3728000	3946100	1370400	4990900	1337	568	1516			864
STMN1	Stathmin	2.02265e+07	2.51072e+07	4.92141e+06	2.54246e+07	1.06042e+07	1.73622e+07	1.0624	0.0873249	-0.327282	0.895761	0	1325.6867	P16949;A2A2D0;P16949-2	yes	no	2	1.85e-18	173.19	By MS/MS	By MS/MS	By MS/MS	By MS/MS	By MS/MS	By MS/MS	98180000	26003000	10363000	19608000	21424000	17035000	3747000	1338	1263	1517			1980
PARD3	Partitioning defective 3 homolog	7.0791e+06	3.57471e+06	8.63407e+06	1.20147e+07	1.47076e+07	9.57718e+06	1.88198	0.912253	0.530916	0.0544959	0	1728.7915	Q5VWV2;Q8TEW0-4;Q8TEW0-11;Q8TEW0-2;Q8TEW0;Q8TEW0-8;Q8TEW0-5;Q8TEW0-3;Q8TEW0-7;Q8TEW0-6;Q5VWU8;Q8TEW0-9;Q8TEW0-10;F5GZI3	yes	no	2;3	5.69e-05	106.31	By matching	By MS/MS	By MS/MS	By MS/MS	By MS/MS	By MS/MS	53974000	12288000	14373000	10816000	7498200	2425400	6573700	1339	1692	1518			2803
TRIM16	Tripartite motif-containing protein 16	548743	641034	1.2869e+06	481154	979615	54866	0.611964	-0.708481	-1.15518	0.417624	0	2077.8196	H0Y626;O95361	yes	no	2	0.0012576	71.513	By MS/MS	By MS/MS	By matching	By matching		By matching	3072400	492100	957330	61963	581230	0	979800	1342	827	1521			1299
MAP4	Microtubule-associated protein;Microtubule-associated protein 4	9.47033e+06	2.55921e+07	5.6765e+06	1.82811e+07	1.11149e+07	2.39925e+07	1.3105	0.39012	-0.0122754	0.593361	2	1771.9138	E7EVA0;P27816;P27816-6;P27816-2	yes	no	3	0.00010914	108.69	By MS/MS	By MS/MS	By MS/MS	By matching	By MS/MS	By MS/MS	88371000	18697000	10862000	27096000	10031000	17364000	4321900	1344	581	1523;1524		108	903;4206
VIM	Vimentin	1.85375e+07	8.12511e+06	3.08905e+06	1.63765e+07	3.9607e+06	1.50325e+08	5.73623	2.5201	2.20361	0.421852	0	1667.8366	P08670	yes	yes	2;3	2.46e-07	136.57	By MS/MS	By MS/MS	By MS/MS	By MS/MS	By MS/MS	By MS/MS	217890000	16749000	3870600	169770000	19635000	5512800	2351900	1347	1223	1527;1528			1920;4419
BASP1	Brain acid soluble protein 1	6.83004e+06	4.50604e+06	1.66201e+07	4.57629e+06	7.41816e+06	7.53619e+06	0.698616	-0.517429	-0.956426	0.532213	0	1385.6674	P80723-2;P80723	yes	no	2	1.06e-170	250.05	By MS/MS	By MS/MS	By MS/MS	By MS/MS	By MS/MS	By MS/MS	43386000	4680400	7249400	8511000	7234400	3057300	12654000	1348	1469	1529			2312;2313;4497
LIMA1	LIM domain and actin-binding protein 1	1.31118e+08	3.49792e+08	3.63977e+08	3.23276e+08	1.78777e+08	1.84796e+08	0.812949	-0.298763	-0.728942	0.591115	0	1546.7627	Q9UHB6-4;Q9UHB6-5;Q9UHB6;F8VQE1;Q9UHB6-2;F8VS07;Q9UHB6-3	yes	no	2;3	2e-38	177.36	By MS/MS	By MS/MS	By MS/MS	By MS/MS	By MS/MS	By MS/MS	1367400000	330630000	174710000	208700000	138880000	237330000	277120000	1349	2202	1530			3808;4740
TEX264	Testis-expressed sequence 264 protein	3.81504e+06	6.90342e+06	4.98183e+06	2.05202e+06	5.59457e+06	3.05432e+06	0.681574	-0.553058	-0.993492	0.297164	0	1333.6474	A0A087WTU3;Q9Y6I9	yes	no	2	5.94e-86	211.22	By matching	By MS/MS	By MS/MS	By MS/MS	By MS/MS	By MS/MS	23533000	2098700	5467300	3449400	4040900	4683900	3793000	1353	25	1534			34;35;36;37;4054
SLC9A1	Sodium/hydrogen exchanger 1	1.72252e+07	9.59278e+06	1.87978e+07	2.37214e+07	2.88667e+07	1.01465e+07	1.37528	0.459728	0.0601408	0.430173	0	2364.0353	P19634	yes	yes	2;3	3.82e-11	121	By MS/MS	By MS/MS	By MS/MS	By MS/MS	By MS/MS	By MS/MS	1.03e+08	24261000	28210000	11459000	18245000	6508600	14312000	1355	1280	1536			2012;2013;2014;2015
LMO7	LIM domain only protein 7	5.11385e+07	3.68628e+07	1.89803e+07	4.60944e+07	4.84574e+07	3.97804e+07	1.25566	0.328442	-0.0764406	0.43312	1	3248.5685	E9PMS6;F8WD26;J3KP06;Q8WWI1-3;Q8WWI1-4;Q8WWI1-2;Q8WWI1;A0A0A0MTE2;E9PMT2;Q8WWI1-5;E9PMP7;H0Y424	yes	no	3;4	4.87e-30	136.49	By MS/MS	By MS/MS	By MS/MS	By MS/MS	By MS/MS	By MS/MS	233050000	47143000	47355000	44926000	54166000	25011000	14451000	1363	641	1544;1545			987;988;989;990;4223
EPB41L2	Band 4.1-like protein 2	4.17474e+07	7.09075e+06	7.61945e+07	7.18945e+07	3.90483e+07	6.14707e+07	1.37895	0.463567	0.0641342	0.529484	1	3452.5564	O43491;E9PHY5;E9PK52;O43491-4;E9PII3;O43491-2;O43491-3;E9PJP4;E9PQN0;E9PRG1;E9PIG0;E9PQD2	yes	no	3;4	5.86e-14	91.599	By MS/MS	By MS/MS	By MS/MS	By MS/MS	By MS/MS	By MS/MS	288150000	73530000	38160000	69422000	44219000	4811000	58012000	1364	1088	1546;1547	169		1687;1688;1689
IFI16	Gamma-interferon-inducible protein 16	1.01048e+07	2.24396e+07	8.94969e+06	1.02782e+07	1.13297e+07	9.28055e+06	0.744408	-0.425835	-0.861138	0.499706	0	1575.7628	H3BM18;X6RHM1;Q16666-3;Q16666-2;Q16666;Q16666-6	yes	no	2	3.9e-51	189.33	By MS/MS	By MS/MS	By MS/MS	By MS/MS	By MS/MS	By MS/MS	64807000	10512000	11072000	10481000	10703000	15225000	6814000	1365	879	1548			1372;4294
ATXN2L	Ataxin-2-like protein	587725	1.53547e+07	9.24876e+06	1.46175e+07	1.06933e+07	1.37079e+07	1.5489	0.631243	0.238573	0.396162	0	1831.8873	Q8WWM7-6;Q8WWM7-8;Q8WWM7-5;Q8WWM7-4;Q8WWM7-9;Q8WWM7-2;Q8WWM7;Q8WWM7-3;H3BUF6	yes	no	2	4.46e-23	130.77	By MS/MS	By MS/MS	By MS/MS	By MS/MS	By MS/MS	By MS/MS	58964000	14950000	10450000	15481000	622520	10418000	7041700	1368	1907	1552;1553		423	3235;3236;3237
SQSTM1	Sequestosome-1	2.01425e+07	1.7172e+08	1.51281e+07	8.78163e+07	2.20353e+07	1.5044e+08	1.25751	0.330568	-0.0742291	0.794366	0	3525.6305	Q13501;Q13501-2	yes	no	3;4	1.91e-15	93.553	By MS/MS	By MS/MS	By MS/MS	By MS/MS	By MS/MS	By MS/MS	430610000	89814000	21534000	169900000	21335000	116510000	11518000	1369	1548	1554;1555		360	2511;2512;2513;2514
ZRANB2	Zinc finger Ran-binding domain-containing protein 2	1.79456e+08	6.3889e+07	1.82658e+08	1.76632e+08	2.54694e+08	2.27299e+08	1.54606	0.628593	0.235815	0.178782	1	2338.9296	O95218-2;O95218	yes	no	2;3	1.85e-71	189.84	By MS/MS	By MS/MS	By MS/MS	By MS/MS	By MS/MS	By MS/MS	1058700000	180650000	248900000	256700000	190080000	43348000	139070000	1370	1146	1556			1778
MACF1	Microtubule-actin cross-linking factor 1, isoforms 1/2/3/5	5.95958e+06	1.69538e+07	7.2865e+06	8.59967e+06	5.84067e+06	1.93182e+07	1.11783	0.160707	-0.250941	0.836467	0	2744.2889	H3BPE1;H3BQK9;Q9UPN3-4;Q9UPN3-3;Q9UPN3-2;Q9UPN3;H0Y390;Q9UPN3-5	yes	no	2;3	2.56e-07	107.39	By MS/MS	By MS/MS	By MS/MS	By MS/MS	By MS/MS	By MS/MS	59683000	8795300	5707800	21817000	6312400	11503000	5547700	1373	890	1559			1394;1395;4301;4302
AHNAK	Neuroblast differentiation-associated protein AHNAK	1.36253e+07	9.7667e+06	1.33628e+06	2.11714e+07	9.22864e+06	4.54155e+07	3.06594	1.61633	1.26339	0.246256	0	2421.0278	Q09666;E9PKR9;E9PLK4	yes	no	2;3	3e-154	218.64	By MS/MS	By MS/MS	By MS/MS	By MS/MS	By MS/MS	By matching	104040000	21653000	9018700	51290000	14432000	6626600	1017400	1378	1510	1564;1565			2399;2400
SCAF1	Splicing factor, arginine/serine-rich 19	838971	641034	1.42126e+06	2.82406e+06	774223	4.55421e+06	2.80998	1.49056	1.13255	0.247401	0	1581.7158	Q9H7N4	yes	yes	2	0.00044474	134.04	By MS/MS		By MS/MS	By matching		By matching	10002000	2888300	0	5143300	888640	0	1082100	1379	2102	1566			3638;5063
ANTXR1	Anthrax toxin receptor 1	6.63414e+07	7.07675e+07	7.0422e+07	8.75337e+07	1.06687e+08	6.4089e+07	1.24468	0.315776	-0.0896177	0.30255	0	2177.9488	Q9H6X2;Q9H6X2-5	yes	no	2;3	7.09e-05	109.77	By MS/MS	By MS/MS	By MS/MS	By MS/MS	By MS/MS	By MS/MS	438060000	89525000	104260000	72379000	70269000	48015000	53617000	1382	2097	1569			3625
MAP1B	Microtubule-associated protein 1B;MAP1B heavy chain;MAP1 light chain LC1	2.43636e+06	641034	1.64323e+06	3.08091e+06	2.21714e+06	885367	1.30987	0.389427	-0.0129962	0.586726	1	1324.6874	P46821;D6RA32;D6RA40	yes	no	2	0.011667	85.45	By MS/MS	By MS/MS	By matching	By MS/MS		By matching	10149000	3151000	2166700	999890	2580600	0	1251100	1383	1376	1570			2177;2181
MAP1B	Microtubule-associated protein 1B;MAP1B heavy chain;MAP1 light chain LC1	674148	1.50187e+08	4.50702e+06	8.82103e+07	2.71466e+06	1.3274e+08	1.43958	0.525652	0.128723	0.734256	2	1952.0102	P46821;D6RA32;D6RA40	yes	no	2;3;4	1.13e-05	124.82	By MS/MS	By MS/MS	By MS/MS		By MS/MS	By MS/MS	348110000	90217000	2652900	149910000	0	101900000	3431500	1384	1376	1571			2177;2181
PRRC2B	Protein PRRC2B	313141	641034	1.78442e+06	2.07636e+06	1.17278e+06	2.57245e+06	2.12576	1.08798	0.713728	0.165447	0	1128.5451	Q5JSZ5;Q5JSZ5-5;Q5JT00	yes	no	2	0.00082153	112.84	By matching	By matching	By MS/MS	By matching		By MS/MS	7865200	2123600	1146100	2905200	331680	0	1358600	1385	1668	1572			2757
SIPA1L3	Signal-induced proliferation-associated 1-like protein 3	7.55361e+06	1.14062e+07	9.83297e+06	8.60632e+06	7.22281e+06	1.24284e+07	0.981409	-0.027074	-0.446295	0.93074	0	1239.6459	O60292	yes	yes	2	0.00020413	118.73	By MS/MS	By MS/MS	By MS/MS	By MS/MS	By MS/MS	By MS/MS	53123000	8802100	7058500	14036000	8000800	7739000	7486500	1388	1097	1575			1706
EPRS	Bifunctional glutamate/proline--tRNA ligase;Glutamate--tRNA ligase;Proline--tRNA ligase	5.6603e+07	5.24032e+07	5.46937e+07	8.83716e+07	4.6817e+07	1.02351e+08	1.45107	0.537114	0.140648	0.277646	0	2044.9702	P07814;V9GYZ6	yes	no	2;3	1.79e-71	191.41	By MS/MS	By MS/MS	By MS/MS	By MS/MS	By MS/MS	By MS/MS	388870000	90382000	45752000	115590000	59954000	35555000	41642000	1394	1211	1581;1582			1895;1896;1897;1898
MARVELD2	MARVEL domain-containing protein 2	3.96968e+06	3.626e+06	622774	3.15464e+06	3.4904e+06	4.38083e+06	1.3416	0.423954	0.0229233	0.478006	0	1910.8568	A1BQX2;A0A0G2JQ38;D6RA09;A0A0G2JN23;Q8N4S9-2;Q8N4S9	yes	no	2	9.57e-05	101.3	By matching	By MS/MS	By matching	By MS/MS	By MS/MS		18250000	3226400	3411000	4947500	4204700	2460200	0	1396	225	1584		50	382
WDR44	WD repeat-containing protein 44	1.07959e+07	641034	7.77181e+06	1.01589e+07	8.68948e+06	1.15606e+06	1.04143	0.0585599	-0.357207	0.951579	1	2954.265	Q5JSH3-2;Q5JSH3;Q5JSH3-4;H7BY83	yes	no	3	8.79e-10	89.392	By MS/MS	By matching	By matching	By MS/MS		By MS/MS	37541000	10390000	8491800	1305600	11435000	0	5917200	1403	1667	1591			2749;2750
ACTN4;ACTN3;ACTN1;ACTN2	Alpha-actinin-4;Alpha-actinin-3;Alpha-actinin-1;Alpha-actinin-2	3.03304e+07	2.28552e+07	9.27017e+06	6.9936e+06	1.77181e+07	4.38987e+07	1.09854	0.135592	-0.277068	0.880315	0	1536.7672	O43707;A0A087WSZ2;Q08043;P12814;P12814-3;H9KV75;P12814-2;G3V2W4;G3V2N5;G3V2E8;G3V5M4;G3V2X9;P35609-2;P35609;P12814-4	no	no	2	1.38e-23	171.49	By MS/MS	By MS/MS	By MS/MS	By MS/MS	By MS/MS	By MS/MS	128740000	7152700	17315000	49577000	32126000	15507000	7058000	1407	1092;1243;1244	1595;1596			1702
SSB	Lupus La protein	674148	8.05333e+06	3.14658e+06	4.24298e+06	2.06866e+06	1.57506e+07	1.85802	0.893769	0.511687	0.527956	0	2168.8883	P05455	yes	yes	3	0.00013553	89.011	By MS/MS	By MS/MS	By MS/MS		By matching	By MS/MS	32009000	4339500	2021600	17788000	0	5464100	2395700	1409	1198	1598	189		1875
SSB	Lupus La protein	1.01369e+06	641034	325296	5.60499e+06	2.11399e+06	1.04697e+07	9.18614	3.19946	2.91037	0.15464	1	2324.9894	P05455	yes	yes	4	0.00012682	78.513	By matching	By matching	By MS/MS	By matching		By matching	20944000	5732500	2065900	11824000	1073700	0	247670	1410	1198	1599	189		1875
VPS26A	Vacuolar protein sorting-associated protein 26A	4.59204e+06	9.30611e+06	3.63215e+06	3.35048e+06	1.27357e+07	3.81679e+06	1.13535	0.183135	-0.227608	0.835913	0	1665.6828	O75436	yes	yes	2	0.00053382	96.866	By matching	By matching	By matching	By MS/MS	By MS/MS	By matching	34126000	3426700	12446000	4310500	4863900	6314100	2765400	1417	1124	1606		213	1746
TMCC3;TMCC2	Transmembrane and coiled-coil domains protein 3;Transmembrane and coiled-coil domains protein 2	1.63623e+07	8.42386e+06	622774	1.65906e+07	1.41509e+07	6.34896e+06	1.45974	0.545712	0.149592	0.522542	0	1171.5986	Q9ULS5;G3V207;G5E963;A0A1B0GUZ3;A0A0C4DFR1;O75069-4;O75069-3;O75069-5;O75069-2;O75069	yes	no	2	1.17e-11	169.09	By MS/MS	By MS/MS	By MS/MS	By MS/MS	By MS/MS		61014000	16968000	13829000	7170200	17331000	5715500	0	1423	2226	1612			3856
AHNAK	Neuroblast differentiation-associated protein AHNAK	1.46176e+06	6.18329e+06	440983	2.69812e+06	1.73333e+06	2.41431e+06	0.846615	-0.240222	-0.66804	0.838018	0	969.49198	Q09666	yes	yes	2	0.00054859	145.14	By MS/MS	By MS/MS	By MS/MS	By MS/MS	By MS/MS	By matching	13259000	2759500	1693900	2726600	1548300	4195300	335750	1428	1510	1617			2401
ADRB2	Beta-2 adrenergic receptor	674148	8.34132e+06	321632	2.28883e+07	774223	5.84831e+06	3.1606	1.6602	1.30903	0.427702	0	1655.8016	P07550	yes	yes	2;3	0.00011908	113.88	By MS/MS		By matching		By MS/MS	By matching	35918000	23409000	0	6604800	0	5659500	244880	1432	1210	1621			1894
TNFRSF10A	Tumor necrosis factor receptor superfamily member 10A	4.41955e+06	367758	1.20257e+06	484107	774223	6.03116e+06	1.21697	0.283291	-0.123413	0.853711	0	1599.7668	F8U8C0;O00220	yes	no	2	0.0056766	72.705	By matching		By MS/MS	By MS/MS	By matching	By matching	13153000	495120	0	6811300	4681200	249520	915600	1437	706	1626			1086
AHNAK	Neuroblast differentiation-associated protein AHNAK	1.10017e+08	2.63939e+08	3.96327e+07	1.85109e+08	3.9431e+07	2.3827e+08	1.11901	0.162222	-0.249364	0.862792	1	1183.6601	Q09666	yes	yes	2;3	2.16e-09	161.49	By MS/MS	By MS/MS	By MS/MS	By MS/MS	By MS/MS	By MS/MS	822730000	189320000	38534000	269090000	116530000	179080000	30175000	1438	1510	1627			2388
EPHB2	Receptor protein-tyrosine kinase;Ephrin type-B receptor 2	8.09987e+06	4.67347e+07	622774	1.14554e+07	5.95262e+06	3.41134e+07	0.929028	-0.106206	-0.528619	0.941877	0	1915.8687	B1AKC9;P29323-2;P29323-3;P29323	yes	no	2	2.67e-17	151.44	By MS/MS	By MS/MS	By MS/MS	By MS/MS	By MS/MS		96348000	11716000	5817200	38526000	8579400	31709000	0	1441	333	1630			579;4132
UCHL3	Ubiquitin carboxyl-terminal hydrolase;Ubiquitin carboxyl-terminal hydrolase isozyme L3	2.8597e+06	641034	2.88809e+06	1.35703e+06	774223	2.2149e+06	0.680274	-0.555812	-0.996358	0.480957	0	1538.6923	A0A087WTB8;Q5TBK7;P15374	yes	no	2	0.00021862	122.64	By matching		By MS/MS	By MS/MS		By matching	9117100	1387900	0	2501400	3029000	0	2198900	1443	17	1632		2	23;24
AHNAK	Neuroblast differentiation-associated protein AHNAK	3.06325e+06	641034	2.28694e+06	1.61007e+06	2.80583e+06	892761	0.886074	-0.174502	-0.599668	0.814824	0	785.3708	Q09666	yes	yes	2	0.0033609	120.31	By matching	By matching		By MS/MS		By MS/MS	9374400	1646700	2742000	0	3244600	0	1741200	1448	1510	1637			2402
EI24	Etoposide-induced protein 2.4 homolog	7.18097e+06	6.01292e+06	622774	1.19756e+07	1.69015e+06	1.85328e+06	1.12321	0.167626	-0.243742	0.894372	0	1063.5451	B7ZB74;O14681-3;O14681	yes	no	2	0.00014335	122.19	By MS/MS	By MS/MS	By matching	By MS/MS	By MS/MS		27678000	12248000	1651700	2093000	7606100	4079700	0	1452	393	1641;1642			649;650
RB1	Retinoblastoma-associated protein	674148	641034	1.77037e+06	1.30511e+06	1.19795e+06	1.04848e+06	1.15102	0.202917	-0.207028	0.718632	0	802.43374	P06400	yes	yes	2	0.0086751	89.355	By MS/MS	By MS/MS	By MS/MS			By MS/MS	5037600	1334800	1170700	1184100	0	0	1347900	1453	1201	1643			1881;1882
RRAS2	Ras-related protein R-Ras2	4.30022e+07	2.171e+07	5.58955e+07	6.04479e+07	6.20782e+07	3.06512e+07	1.27005	0.344881	-0.0593384	0.489238	0	1700.7464	P62070-2;P62070-3;P62070;P62070-4	yes	no	2;3	4.01e-196	252.01	By MS/MS	By MS/MS	By MS/MS	By MS/MS	By MS/MS	By MS/MS	259940000	61823000	60666000	34616000	45548000	14730000	42557000	1454	1443	1644			2299;4493
RRAS2	Ras-related protein R-Ras2	4.66955e+07	5.08998e+06	7.82014e+07	7.56207e+07	5.7847e+07	7.77854e+07	1.62519	0.700606	0.310733	0.328656	1	1828.8414	P62070-2;P62070-3;P62070;P62070-4	yes	no	2;3	2.39e-22	161.94	By MS/MS	By MS/MS	By MS/MS	By MS/MS	By MS/MS	By MS/MS	334170000	77341000	56531000	87847000	49460000	3453500	59540000	1455	1443	1645			2299;4493
DHX29	ATP-dependent RNA helicase DHX29	2.54059e+06	8.76182e+06	2.45151e+06	6.45486e+06	1.36331e+06	1.57825e+07	1.71592	0.778986	0.392275	0.537255	0	1879.0203	A0A087WYN9;Q7Z478	yes	no	2;3	0.00012939	97.291	By MS/MS	By MS/MS	By MS/MS	By MS/MS	By MS/MS	By matching	36260000	6601700	1332300	17824000	2691000	5944800	1866500	1462	78	1652			137
CTTNBP2NL	CTTNBP2 N-terminal-like protein	1.66267e+07	9.61489e+06	2.5181e+07	2.27485e+07	8.79876e+06	1.51025e+07	0.907184	-0.140533	-0.56433	0.805512	0	2173.9988	Q9P2B4	yes	yes	2;3	6.53e-05	99.943	By MS/MS	By MS/MS	By MS/MS	By MS/MS	By MS/MS	By MS/MS	92228000	23266000	8598600	17056000	17611000	6523600	19172000	1463	2187	1653			3784;3785
CLN3	Battenin	7.31928e+06	6.77019e+06	4.14334e+06	8.8135e+06	1.05285e+07	6.67702e+06	1.42705	0.513031	0.115593	0.156324	0	1577.6845	A0A1B0GWH8;H3BPL0;A0A0D9SF04;Q9UBH5;Q9UP10;H3BR00;O95090;H3BR84;H3BQ48;Q9UBD8;A0A1B0GV41;A0A0D9SFH9;A0A1B0GW34;A0A1B0GV71;A0A0A0MRC7;A0A1B0GWD3;A0A024QZB8;Q13286-5;Q13286-4;Q13286-6;Q13286-2;Q13286-7;Q13286-3;Q13286	yes	no	2	3.22e-09	145.52	By MS/MS	By MS/MS	By MS/MS	By MS/MS	By MS/MS	By MS/MS	42345000	9014000	10289000	7540700	7752600	4593500	3154600	1465	0	1655			0;1
TNKS1BP1	182 kDa tankyrase-1-binding protein	1.3462e+06	641034	5.32411e+06	2.24669e+06	1.61453e+06	689369	0.622401	-0.684083	-1.1298	0.599034	0	1677.7846	Q9C0C2	yes	yes	2	1.57e-17	156.96	By matching	By MS/MS	By matching	By matching		By MS/MS	10134000	2297800	1577800	778540	1425900	0	4053600	1466	2064	1656			3546;3547
PARD3	Partitioning defective 3 homolog	674148	641034	1.63745e+07	1.89568e+07	2.26124e+07	1.16217e+07	3.00689	1.58827	1.2342	0.141114	0	1340.5997	Q5VWV2;Q8TEW0-4;Q8TEW0-11;Q8TEW0-2;Q8TEW0;Q8TEW0-8;Q8TEW0-5;Q8TEW0-3;Q8TEW0-7;Q8TEW0-6;Q5VWU8;Q8TEW0-9;Q8TEW0-10;F5GZI3	yes	no	2	0.00033864	124.21	By MS/MS	By MS/MS	By MS/MS			By MS/MS	67079000	19388000	22098000	13125000	0	0	12467000	1469	1692	1659			2804
ZYX	Zyxin	674148	641034	622774	153146	370877	3.51857e+06	2.08601	1.06074	0.685397	0.584944	0	1514.7114	H0Y2Y8;Q15942-2;Q15942;H7C3D3	yes	no	2	0.0041412	73.296	By matching	By matching	By MS/MS				4492700	156630	362440	3973700	0	0	0	1470	814	1660			1267
TANC2	Protein TANC2	6.8949e+06	6.05993e+06	7.44043e+06	5.11621e+06	6.6114e+06	4.19745e+06	0.780822	-0.356935	-0.789459	0.157907	0	1069.5556	Q9HCD6;Q9HCD6-2	yes	no	2	0.0007436	113.67	By matching	By MS/MS	By matching	By MS/MS	By MS/MS	By MS/MS	33514000	5232600	6461000	4740400	7303100	4111600	5664900	1471	2117	1661			3650
AAAS	Aladin	9.2733e+06	5.98034e+06	5.72273e+06	1.07143e+07	1.3582e+07	1.02475e+07	1.64679	0.719658	0.330554	0.0435421	0	774.43882	F8VZ44;Q9NRG9-2;Q9NRG9	yes	no	2	0.0068434	97.596	By matching	By MS/MS	By MS/MS	By MS/MS	By MS/MS	By MS/MS	54041000	10958000	13273000	11573000	9822300	4057600	4357100	1473	722	1663			1108
ZYX	Zyxin	3.52133e+07	6.89664e+06	5.7863e+07	1.30394e+07	2.74454e+07	1.33696e+07	0.538689	-0.892475	-1.3466	0.409893	0	774.42759	H0Y2Y8;Q15942-2;Q15942;H7C3D3	yes	no	2	0.0072868	96.034	By MS/MS	By MS/MS	By MS/MS	By MS/MS	By MS/MS	By MS/MS	141290000	13336000	26821000	15099000	37298000	4679300	44055000	1474	814	1664			1268
ABLIM3	Actin-binding LIM protein 3	3.37405e+06	641034	4.27245e+06	2.08683e+06	3.40179e+06	892761	0.769997	-0.377075	-0.810412	0.656739	0	1359.5215	A0A0C4DGA7;O94929-2;O94929-3;O94929	yes	no	2	0.0012718	109.15	By MS/MS	By MS/MS		By MS/MS		By MS/MS	12285000	2134300	3324400	0	3573800	0	3252900	1475	195	1665			323;324
SVIL	Supervillin	714018	2.58854e+06	1.48982e+07	4.7563e+06	6.72765e+06	8.84561e+06	1.11696	0.15958	-0.252113	0.890061	0	1423.6579	O95425-2;O95425-3;O95425-4;O95425	yes	no	2	4.78e-12	158.31	By MS/MS	By MS/MS	By MS/MS	By matching	By MS/MS	By MS/MS	35285000	4864500	6574600	9989800	756290	1756300	11343000	1479	1155	1669			1804;1805;1806
FAM65A	Protein FAM65A	1.08459e+06	2.41566e+06	2.66087e+06	6.62958e+06	1.86042e+06	5.01314e+06	2.19167	1.13203	0.759558	0.216129	0	1681.7948	H3BMG9;Q6ZS17-3;H3BSV5;A0A0A0MTL6;Q6ZS17-2;Q6ZS17;Q6ZS17-4	yes	no	2	1.23e-05	132.44	By MS/MS	By MS/MS	By MS/MS	By MS/MS	By MS/MS	By MS/MS	19074000	6780400	1818100	5661600	1148800	1639000	2025900	1480	883	1670			1379
NUFIP2	Nuclear fragile X mental retardation-interacting protein 2	7.73601e+06	3.80478e+06	7.55575e+06	5.22416e+06	9.37108e+06	7.67458e+06	1.16617	0.221779	-0.187405	0.579963	0	1641.6754	Q7Z417	yes	yes	2	3.18e-147	226.74	By MS/MS	By MS/MS	By MS/MS	By MS/MS	By MS/MS	By MS/MS	39696000	5343000	9157900	8667300	8194000	2581500	5752700	1499	1764	1690;1691			2932
PBDC1	Protein PBDC1	1.44486e+07	641034	2.18436e+07	2.13337e+06	3.1388e+06	4.63133e+06	0.268146	-1.89891	-2.39362	0.283345	1	1489.6645	Q9BVG4	yes	yes	2;3	5.33e-32	178.68	By MS/MS	By matching	By MS/MS	By MS/MS		By MS/MS	42415000	2181900	3067400	5230400	15304000	0	16631000	1500	2040	1692			3505
PBDC1	Protein PBDC1	290313	641034	1.75645e+07	1.96637e+07	872038	2.39492e+07	2.40513	1.26612	0.899051	0.397082	2	1861.829	Q9BVG4	yes	yes	3	0.00013326	119.54	By MS/MS	By MS/MS	By MS/MS	By matching		By MS/MS	61691000	20111000	852200	27047000	307500	0	13373000	1501	2040	1693			3505
MARCKSL1	MARCKS-related protein	6.04256e+07	641034	8.63421e+07	5.95698e+07	8.55727e+07	1.10479e+08	1.7341	0.79419	0.408091	0.301227	0	3624.5459	P49006	yes	yes	3;4	1.03e-07	76.261	By MS/MS	By MS/MS	By MS/MS	By matching		By MS/MS	399060000	60925000	83626000	124770000	64003000	0	65738000	1502	1385	1694;1695			2225;2226;2227;4484
MAP1B	Microtubule-associated protein 1B;MAP1B heavy chain;MAP1 light chain LC1	4.44108e+07	2.32281e+07	7.65452e+07	438143	678802	892761	0.0139385	-6.16478	-6.83155	0.0923668	0	992.44509	P46821	yes	yes	2	1.39e-08	166.69	By matching	By matching		By MS/MS	By MS/MS	By MS/MS	122190000	448110	663360	0	47040000	15760000	58279000	1505	1376	1698			2182
SNTB1	Beta-1-syntrophin	674148	641034	1.45488e+07	3.67519e+06	3.33057e+06	1.1411e+06	0.513543	-0.961442	-1.41835	0.636242	0	1882.9034	Q13884;Q13884-2	yes	no	2;3	1.58e-05	92.886	By matching	By MS/MS	By MS/MS			By MS/MS	19379000	3758800	3254800	1288700	0	0	11077000	1506	1564	1699			2537
MYH9	Myosin-9	7.72024e+06	1.37417e+06	8.13445e+06	1.17302e+07	6.97231e+06	892761	1.13735	0.185675	-0.224966	0.84778	1	1876.7923	P35579;P35579-2	yes	no	2;3	4.2e-07	122.97	By MS/MS	By MS/MS		By MS/MS	By matching	By matching	34113000	11997000	6813700	0	8177300	932360	6193300	1507	1339	1700			2100
MYH9	Myosin-9	6.67313e+08	2.24396e+08	7.37529e+08	3.40533e+08	5.87208e+08	2.00088e+08	0.692244	-0.530647	-0.970178	0.447917	2	2173.9247	P35579;P35579-2	yes	no	2;3	4.77e-65	176.44	By MS/MS	By MS/MS	By MS/MS	By MS/MS	By MS/MS	By MS/MS	2568700000	348280000	573850000	225970000	706820000	152250000	561530000	1508	1339	1701;1702			2100
NUP188	Nucleoporin NUP188 homolog	2.65766e+06	1.32267e+07	1.37923e+07	2.17414e+07	1.94433e+07	1.53849e+07	1.9062	0.930698	0.550105	0.115342	0	1549.81	Q5SRE5-2;Q5SRE5	yes	no	2	2.55e-48	181.66	By MS/MS	By MS/MS	By MS/MS	By MS/MS	By MS/MS	By MS/MS	80903000	22236000	19001000	17375000	2815000	8974200	10501000	1519	1674	1713;1714			2767;2768;2769
XBP1	X-box-binding protein 1;X-box-binding protein 1, cytoplasmic form;X-box-binding protein 1, luminal form	2.77936e+06	641034	3.86765e+06	2.27632e+06	3.01489e+06	892761	0.848509	-0.236999	-0.664686	0.764139	0	1367.6793	B1AHH2;P17861;P17861-2	yes	no	2	0.0010682	93.478	By MS/MS	By MS/MS		By MS/MS		By matching	11163000	2328100	2946300	0	2943900	0	2944700	1524	332	1719			578
YES1;FYN;FGR	Non-specific protein-tyrosine kinase;Tyrosine-protein kinase Yes;Tyrosine-protein kinase Fyn;Tyrosine-protein kinase Fgr	1.12972e+06	641034	2.36036e+06	2.16876e+06	3.59856e+06	892761	1.61218	0.689011	0.298671	0.425345	0	865.46577	J3QRU1;P07947;P06241-3;P06241-2;P06241;E5RFS5;Q5TGY6;P09769	yes	no	2	0.0042679	128.57	By MS/MS	By MS/MS		By MS/MS		By matching	8728500	2218100	3516700	0	1196600	0	1797100	1533	982	1729			4924
RFTN1	Raftlin	4.64585e+06	8.88076e+06	5.14719e+06	1.58084e+07	5.90391e+06	2.71838e+07	2.61843	1.3887	1.02658	0.239819	1	2324.0451	C9JHG2;G3XAJ6;Q14699	yes	no	3	2.25e-06	109.98	By MS/MS	By MS/MS	By MS/MS	By MS/MS	By matching	By MS/MS	67504000	16168000	5769600	30700000	4920900	6025500	3918900	1539	451	1736			730
ATP2B1	Plasma membrane calcium-transporting ATPase 1	674148	7.26113e+06	622774	3.7586e+06	2.25265e+06	2.79727e+06	1.02927	0.0416158	-0.374835	0.973524	1	1853.8942	P20020-6;P20020-3;P20020-4;P20020;P20020-5;P20020-2;F8W1V5	yes	no	2	9.5e-05	96.447	By MS/MS	By MS/MS	By MS/MS		By MS/MS		14131000	3844100	2201400	3159100	0	4926600	0	1543	1281	1740;1741		267	2017
DIDO1	Death-inducer obliterator 1	3.13963e+07	8.78672e+06	4.19285e+07	1.79487e+07	3.03463e+07	8.8697e+06	0.696184	-0.522459	-0.96166	0.519341	1	1354.6729	Q9BTC0-2;Q9BTC0-3;Q9BTC0-1;Q9BTC0	yes	no	2	0.004181	98.407	By MS/MS	By matching	By matching	By MS/MS	By matching	By MS/MS	129170000	18357000	29656000	10017000	33255000	5961700	31923000	1544	2032	1742			3485
PGRMC1	Membrane-associated progesterone receptor component 1	1.201e+09	9.01547e+08	4.93284e+08	1.94495e+09	1.62108e+09	9.32482e+08	1.73298	0.793254	0.407117	0.163974	0	2034.8767	O00264-2;O00264	yes	no	2;3;4	7.08e-86	197.28	By MS/MS	By MS/MS	By MS/MS	By MS/MS	By MS/MS	By MS/MS	6885900000	1989200000	1584200000	1053100000	1272100000	611690000	375570000	1545	1038	1743;1744			1584;1585
PRKAR2A	cAMP-dependent protein kinase type II-alpha regulatory subunit	7.88291e+06	641034	2.65614e+06	5.84581e+07	3.47383e+06	6.67782e+06	6.13678	2.61748	2.30492	0.39514	0	1987.8494	P13861-2;P13861	yes	no	2;3	8.01e-11	141.13	By MS/MS	By MS/MS	By MS/MS	By MS/MS		By MS/MS	81096000	59788000	3394800	7541600	8349600	0	2022300	1547	1253	1746;1747			1956;1957
ZDHHC5	Palmitoyltransferase;Palmitoyltransferase ZDHHC5	1.83242e+07	4.03381e+07	1.37713e+07	5.47172e+07	3.49931e+07	7.49607e+07	2.27341	1.18486	0.814514	0.102976	1	1575.774	H0YEF4;Q9C0B5-2;Q9C0B5	no	no	2;3	1.62e-39	183.71	By MS/MS	By MS/MS	By MS/MS	By MS/MS	By MS/MS	By MS/MS	232080000	55962000	34197000	84657000	19409000	27369000	10485000	1548	2063;852	1748			1326
SRPRB	Signal recognition particle receptor subunit beta	1.17277e+06	641034	622774	2.18323e+06	2.85904e+06	517333	2.28173	1.19013	0.819997	0.270484	0	1345.6361	Q9Y5M8;H7C4H2	yes	no	2	0.0024288	92.939	By MS/MS	By MS/MS	By matching	By MS/MS			6853300	2232900	2794000	584250	1242200	0	0	1553	2275	1753;1754			3963
MARCKSL1	MARCKS-related protein	1.77605e+07	1.83452e+07	2.84764e+07	1.7365e+07	1.899e+07	1.66396e+07	0.820577	-0.285289	-0.714924	0.382711	0	1372.647	P49006	yes	yes	2	1.09e-299	279.29	By MS/MS	By MS/MS	By MS/MS	By MS/MS	By MS/MS	By MS/MS	108050000	17760000	18558000	18792000	18812000	12447000	21681000	1554	1385	1755			2228
MARCKSL1	MARCKS-related protein	5.41067e+06	6.55338e+06	4.27691e+07	3.3099e+07	2.14776e+07	4.017e+07	1.73106	0.791659	0.405458	0.399342	1	2407.1364	P49006	yes	yes	3;4	2.29e-07	102.16	By MS/MS	By MS/MS	By MS/MS	By MS/MS	By MS/MS	By MS/MS	142950000	33852000	20989000	45366000	5731000	4446400	32563000	1555	1385	1756	229;230		2228
MARCKS	Myristoylated alanine-rich C-kinase substrate	1.27634e+08	7.11006e+07	1.70575e+08	1.87299e+08	2.93988e+08	1.51149e+08	1.71248	0.77609	0.389262	0.174872	1	1783.8701	P29966	yes	yes	2;3	2.59e-238	251.38	By MS/MS	By MS/MS	By MS/MS	By MS/MS	By MS/MS	By MS/MS	962860000	191560000	287300000	170700000	135190000	48241000	129870000	1558	1317	1759;1760			2083;2084;2085
MARCKS	Myristoylated alanine-rich C-kinase substrate	1.82288e+07	2.68523e+07	1.10492e+07	4.8312e+07	2.99862e+07	4.77318e+07	2.24531	1.16691	0.795849	0.0403275	2	2818.3594	P29966	yes	yes	3;4	3.43e-06	76.818	By MS/MS	By MS/MS	By MS/MS	By MS/MS	By MS/MS	By MS/MS	178560000	49411000	29304000	53906000	19308000	18219000	8412500	1559	1317	1761	218;219		2083;2084;2085
TRAF1	TNF receptor-associated factor 1	1.01803e+07	641034	1.49271e+07	5.90282e+06	7.54965e+06	2.53234e+06	0.620807	-0.687784	-1.13365	0.527549	0	1244.5997	Q13077	yes	yes	2	0.00038337	117.27	By MS/MS	By MS/MS	By matching	By matching		By matching	38423000	6037100	7377900	2859900	10783000	0	11365000	1563	1524	1766			2459;2460
SRRM2	Serine/arginine repetitive matrix protein 2	674148	5.11135e+06	1.97447e+07	6.87999e+06	1.1826e+07	1.54691e+07	1.33861	0.420737	0.0195769	0.680295	0	1065.5165	Q9UQ35;Q9UQ35-2	yes	no	2	0.010416	75.479	By MS/MS	By matching	By MS/MS		By MS/MS	By MS/MS	54564000	7036500	11557000	17470000	0	3468000	15033000	1567	2238	1771		498	3873
MARCKSL1	MARCKS-related protein	4.1823e+06	641034	2.82558e+06	5.71294e+06	5.32483e+06	6.28024e+06	2.26412	1.17895	0.808367	0.080134	0	3176.4382	P49006	yes	yes	3	0.0083251	47.333	By matching	By MS/MS	By MS/MS	By matching		By matching	24720000	5842900	5203700	7092600	4429900	0	2151300	1569	1385	1773	231		2229
RAB11FIP1	Rab11 family-interacting protein 1	1.04409e+07	772274	5.18738e+06	6.30018e+06	5.16029e+06	2.72652e+06	0.865033	-0.209174	-0.635739	0.823342	1	1501.726	Q6WKZ4;Q6WKZ4-3;E7EX40;Q6WKZ4-2	yes	no	2	1.32e-29	170.35	By MS/MS	By MS/MS	By MS/MS	By MS/MS	By matching	By MS/MS	30098000	6443500	5042900	3079200	11059000	523980	3949500	1575	1736	1779;1780;1781			2887;2888;2889;2890;2891;2892
TBC1D10A	TBC1 domain family member 10A	674148	641034	622774	7.69104e+06	7.44916e+06	379200	8.00812	3.00146	2.70439	0.199648	1	1198.5877	Q9BXI6;Q9BXI6-2;B5MD46	yes	no	2	0.0093455	87.184	By matching	By MS/MS	By matching				15574000	7866000	7279700	428250	0	0	0	1576	2049	1782			3513
MARCKS	Myristoylated alanine-rich C-kinase substrate	2.67522e+08	4.42542e+08	3.9433e+08	3.45647e+08	4.06538e+08	2.39979e+08	0.898378	-0.154605	-0.578969	0.62793	0	1621.7948	P29966	yes	yes	2;3	1.38e-172	241.98	By MS/MS	By MS/MS	By MS/MS	By MS/MS	By MS/MS	By MS/MS	1905700000	353510000	397290000	271020000	283360000	300260000	300230000	1578	1317	1784			2086
MARCKS	Myristoylated alanine-rich C-kinase substrate	1.83534e+07	3.43719e+06	2.64156e+07	2.57228e+07	1.99007e+07	3.38008e+07	1.64759	0.720361	0.331285	0.269721	1	4518.0794	P29966	yes	yes	4	2.34e-13	70.884	By MS/MS	By MS/MS	By MS/MS	By MS/MS	By matching	By MS/MS	125810000	26308000	19448000	38173000	19440000	2332100	20112000	1579	1317	1785			2074;2075;2076;2077;2078;2079;2086;4449;4450
GSK3A;GSK3B	Glycogen synthase kinase-3 beta;Glycogen synthase kinase-3 alpha	7.01018e+07	3.2422e+07	8.45847e+07	3.14848e+06	9.59805e+07	6.82135e+07	0.89436	-0.161072	-0.585697	0.847556	0	1280.5819	A8MT37;P49841;P49841-2;P49840	yes	no	2	1.45e-84	192.64	By MS/MS	By MS/MS	By MS/MS	By MS/MS	By MS/MS	By MS/MS	334700000	3220100	93797000	77037000	74252000	21998000	64400000	1580	321	1786			560
FMNL1	Formin-like protein 1	4.08213e+07	9.60265e+06	3.86121e+07	2.08174e+07	3.02317e+07	1.63085e+07	0.756521	-0.402548	-0.836912	0.559223	1	1103.5975	O95466-2;K7EK60;O95466;O95466-3;K7ERL1;K7EJE6	yes	no	2;3	0.00066194	134.61	By MS/MS	By MS/MS	By MS/MS	By MS/MS	By MS/MS	By MS/MS	148400000	21291000	29544000	18418000	43238000	6515300	29398000	1581	1156	1787			1815
SPTBN1	Spectrin beta chain, non-erythrocytic 1	9.21892e+07	1.07947e+08	1.44359e+08	1.2573e+08	1.57923e+08	4.43077e+07	0.952002	-0.070963	-0.491954	0.892149	0	1752.8391	A0A087WUZ3;Q01082;Q01082-2;Q01082-3	yes	no	2;3	2.14e-222	257.15	By MS/MS	By MS/MS	By MS/MS	By MS/MS	By MS/MS	By MS/MS	613760000	128590000	154330000	50039000	97647000	73241000	109910000	1582	35	1788;1789	5		60;61
TMEM245	Transmembrane protein 245	4.36187e+07	3.28819e+07	1.42599e+07	9.99268e+07	7.20132e+07	3.424e+07	2.2717	1.18377	0.813383	0.169799	0	2581.2508	F8WBJ7;Q9H330-4;Q9H330	yes	no	2;3	5.63e-92	179.95	By MS/MS	By MS/MS	By MS/MS	By MS/MS	By MS/MS	By MS/MS	290620000	102200000	70375000	38669000	46201000	22310000	10857000	1583	744	1790;1791;1792			1144;1145;1146;1147;1148;1149;1150;1151;4253;4254;4255
		1.26227e+08	1.43099e+08	7.12245e+07	1.25847e+08	1.57002e+08	1.15385e+08	1.16938	0.225747	-0.183277	0.49535	0	2207.023	A0A1B0GTL5	yes	yes	2;3	2.64e-57	172.3	By MS/MS	By MS/MS	By MS/MS	By MS/MS	By MS/MS	By MS/MS	697480000	128710000	153430000	130310000	133700000	97091000	54228000	1584	243	1793;1794			412;413;4108
ERBB3	Receptor tyrosine-protein kinase erbB-3	5.84308e+06	487819	4.83866e+06	3.24596e+06	6.13292e+06	2.68854e+06	1.08038	0.111544	-0.302086	0.887165	0	1299.6194	F8VYK4;B4DGQ7;P21860-5;P21860-4;P21860	yes	no	2	0.00038337	117.27	By MS/MS	By MS/MS	By MS/MS	By MS/MS	By matching	By MS/MS	22553000	3319800	5993400	3036300	6189000	330980	3684000	1587	355	1797			606
LMO7	LIM domain only protein 7	1.46289e+07	4.32991e+06	1.07316e+07	9.4554e+06	1.01391e+07	5.74852e+06	0.853573	-0.228414	-0.655755	0.692093	0	1201.5575	E9PMS6;F8WD26;J3KP06;Q8WWI1-3;Q8WWI1-4;Q8WWI1-2;Q8WWI1;A0A0A0MTE2;E9PMT2;Q8WWI1-5	yes	no	2	9.11e-34	193.49	By MS/MS	By MS/MS	By matching	By MS/MS	By MS/MS	By MS/MS	52675000	9670500	9908400	6492100	15495000	2937800	8170700	1588	641	1798			991
FAM129A	Protein Niban	1.58846e+06	1.53753e+07	1.50322e+06	5.03652e+06	1.73548e+06	2.11413e+07	1.51153	0.596005	0.201914	0.699834	0	2332.1911	Q9BZQ8	yes	yes	2;3	1.13e-11	124.88	By MS/MS	By MS/MS	By MS/MS	By matching	By MS/MS	By matching	43982000	5151100	1696000	23876000	1682500	10432000	1144500	1589	2062	1799			3534;3535
CSRP1	Cysteine and glycine-rich protein 1	674148	641034	622774	3.04444e+06	373671	6.64408e+06	5.19217	2.37634	2.05405	0.274535	0	1432.6735	E9PP21;P21291	yes	no	2	0.01122	67.115	By matching	By matching	By MS/MS				10982000	3113700	365170	7503500	0	0	0	1594	649	1804			1025
MIOS	WD repeat-containing protein mio	8.18323e+06	3.37544e+06	1.03734e+07	7.00934e+06	9.03964e+06	1.04494e+07	1.2082	0.272858	-0.134267	0.556368	0	1313.6252	Q9NXC5	yes	yes	2	6.55e-09	148.41	By MS/MS	By MS/MS	By MS/MS	By MS/MS	By MS/MS	By MS/MS	46660000	7168800	8834000	11801000	8667700	2290200	7898000	1599	2160	1810			3734;4729
AHNAK	Neuroblast differentiation-associated protein AHNAK	1.82855e+06	1.41671e+06	622774	2.9013e+06	2.70064e+06	2.34214e+06	2.05378	1.03828	0.662028	0.0439993	0	2208.1022	Q09666	yes	yes	3	0.004096	56.631	By matching	By MS/MS	By MS/MS	By matching	By matching		11150000	2967300	2639200	2645100	1936800	961220	0	1603	1510	1814			2403
ZBTB7A	Zinc finger and BTB domain-containing protein 7A	2.42588e+06	641034	8.63158e+06	7.30922e+06	9.26016e+06	1.33218e+06	1.53025	0.613763	0.220387	0.575805	0	2329.0935	O95365	yes	yes	2;3	1.3e-09	103.31	By MS/MS	By MS/MS	By matching	By MS/MS		By MS/MS	27171000	7475500	9049500	1504500	2569500	0	6571800	1604	1151	1815			1795;1796
KIF23	Kinesin-like protein KIF23	5.787e+06	1.58204e+06	622774	949559	1.55978e+06	1.23265e+07	1.85639	0.892497	0.510363	0.613974	1	2434.1724	Q02241-2;Q02241-3;Q02241	yes	no	3	1.24e-05	80.406	By matching	By matching	By MS/MS	By MS/MS	By matching		23620000	971160	1524300	13921000	6129600	1073400	0	1606	1486	1817	247		2350
ARHGAP5	Rho GTPase-activating protein 5	1.24754e+06	641034	2.1045e+06	2.86747e+06	2.21693e+06	2.57829e+06	1.91899	0.94035	0.560146	0.0852576	0	1786.8221	H0YK04;Q13017-2;Q13017;A0A0A0MSK6	yes	no	2	9.52e-05	110.32	By MS/MS	By MS/MS	By MS/MS	By MS/MS		By MS/MS	10935000	2932700	2166500	2911800	1321400	0	1602300	1609	868	1820			1355;4291
ZNF185	Zinc finger protein 185	1.13349e+08	2.078e+08	1.96213e+08	2.11733e+08	1.92653e+08	1.40311e+08	1.05283	0.0742785	-0.340855	0.816899	0	2073.9716	O15231-3;H7BZT5;O15231-4;O15231-7;O15231;O15231-8;O15231-6;O15231-2;H0Y704;O15231-9;O15231-5	no	no	2;3	1.49e-115	207.1	By MS/MS	By MS/MS	By MS/MS	By MS/MS	By MS/MS	By MS/MS	973720000	216550000	188270000	158460000	120060000	140990000	149390000	1613	1069;1070	1824			1641;4352
ZNF185	Zinc finger protein 185	1.63765e+07	1.35193e+07	2.9606e+07	1.03408e+08	2.74771e+07	1.01722e+08	3.90924	1.96689	1.62809	0.142933	1	3329.5872	O15231-3;H7BZT5;O15231-4;O15231-7;O15231;O15231-8;O15231-6;O15231-2;H0Y704;O15231-9;O15231-5	no	no	3	1.53e-15	95.445	By MS/MS	By MS/MS	By MS/MS	By MS/MS	By MS/MS	By MS/MS	296560000	105760000	26852000	114880000	17346000	9172700	22541000	1614	1069;1070	1825			1641;1642;1643;1644;4352
ZNF185	Zinc finger protein 185	9.53831e+07	5.54747e+07	1.24069e+08	1.82948e+08	7.00547e+07	1.85142e+08	1.59368	0.67236	0.281348	0.293617	0	3392.5505	O15231-3;H7BZT5;O15231-4;O15231-7;O15231;O15231-8;O15231-6;O15231-2;H0Y704;O15231-9;O15231-5	no	no	3;4	2.91e-37	128.71	By MS/MS	By MS/MS	By MS/MS	By MS/MS	By MS/MS	By MS/MS	697790000	187110000	68461000	209090000	101030000	37639000	94462000	1615	1069;1070	1826;1827;1828			1645;1646;4353;4354
HLA-C	HLA class I histocompatibility antigen, Cw-16 alpha chain;HLA class I histocompatibility antigen, Cw-12 alpha chain;HLA class I histocompatibility antigen, Cw-14 alpha chain;HLA class I histocompatibility antigen, Cw-4 alpha chain;HLA class I histocompatibility antigen, Cw-6 alpha chain;HLA class I histocompatibility antigen, Cw-15 alpha chain;HLA class I histocompatibility antigen, Cw-17 alpha c…	1.11282e+07	641034	1.75395e+06	1.15424e+07	9.04415e+06	1.5771e+06	1.63894	0.712763	0.323381	0.555202	0	2371.0016	A0A140T912;Q29960-2;Q29960;P30508;A0A140T9J9;P30510;P30504;Q29963;Q07000;Q95604;A0A1W2PRX1;A0A1W2PP77;A0A0G2JH50;Q29865;Q9TNN7;P30505;A0A1W2PS56;A0A140T9M0;P04222;A0A1W2PNZ7	yes	no	2;3	0.0030993	58.688	By MS/MS	By MS/MS	By matching	By MS/MS		By matching	35547000	11805000	8838400	1781100	11787000	0	1335400	1619	239	1832			399;400
HLA-C	HLA class I histocompatibility antigen, Cw-16 alpha chain;HLA class I histocompatibility antigen, Cw-12 alpha chain;HLA class I histocompatibility antigen, Cw-14 alpha chain;HLA class I histocompatibility antigen, Cw-4 alpha chain;HLA class I histocompatibility antigen, Cw-6 alpha chain;HLA class I histocompatibility antigen, Cw-15 alpha chain;HLA class I histocompatibility antigen, Cw-17 alpha c…	1.30749e+06	641034	622774	4.83335e+06	5.34602e+06	1.28685e+06	4.4593	2.15682	1.82568	0.141945	1	2442.0387	A0A140T912;Q29960-2;Q29960;P30508;A0A140T9J9;P30510;P30504;Q29963;Q07000;Q95604;A0A0G2JH50;Q29865;Q9TNN7;P30505;A0A140T9M0;P04222	yes	no	3	0.034658	43.351	By MS/MS	By matching	By matching	By matching			13006000	4943300	5224400	1453300	1384900	0	0	1620	239	1833			399;400
HSPA1A;HSPA1B	Heat shock 70 kDa protein 1A;Heat shock 70 kDa protein 1B	4.48403e+06	3.23454e+06	5.54634e+06	4.09827e+06	3.20808e+06	4.54429e+06	0.893383	-0.16265	-0.587339	0.58306	0	1203.5255	A0A0G2JIW1;P0DMV8-2;P0DMV9;P0DMV8;V9GZ37	yes	no	2	0.002066	99.215	By MS/MS	By MS/MS	By matching	By MS/MS	By MS/MS	By matching	23625000	4191500	3135100	5132100	4749500	2194600	4222800	1621	222	1834			363
NOLC1	Nucleolar and coiled-body phosphoprotein 1	4.39047e+06	3.79166e+06	622774	8.39747e+06	745724	2.08996e+07	3.41205	1.77064	1.42392	0.351029	1	1665.821	A0A0A0MRM9;Q14978;Q14978-3;Q14978-2	yes	no	2	1.48e-39	177.58	By MS/MS	By matching	By MS/MS	By MS/MS	By MS/MS		40143000	8588500	728760	23603000	4650400	2572600	0	1622	139	1835;1836			217
KIAA1671	Uncharacterized protein KIAA1671	674148	641034	622774	7.24322e+06	8.90877e+06	3.47589e+06	10.1281	3.3403	3.05688	0.0668901	0	1973.8273	Q9BY89	yes	yes	2	0.0012717	87.16	By matching	By matching	By MS/MS				20040000	7408000	8706100	3925500	0	0	0	1623	2054	1837			4695
HLA-B	HLA class I histocompatibility antigen, B-57 alpha chain;HLA class I histocompatibility antigen, B-27 alpha chain;HLA class I histocompatibility antigen, B-81 alpha chain;HLA class I histocompatibility antigen, B-48 alpha chain;HLA class I histocompatibility antigen, B-42 alpha chain;HLA class I histocompatibility antigen, B-8 alpha chain;HLA class I histocompatibility antigen, B-7 alpha chain;HL…	1.90964e+08	641034	1.70837e+08	2.49201e+08	2.46907e+08	2.69243e+08	2.11165	1.07837	0.703731	0.154324	0	2117.8808	P18465;A0A140T9H3;A0A140T9A9;P03989;A0A140T951;Q31610;P30486;P30480;P30460;P01889;Q04826;P30485;P30481;P30461;P30479	no	no	2;3	1.44e-19	143.99	By MS/MS	By MS/MS	By MS/MS	By MS/MS		By MS/MS	1132600000	254870000	241290000	304070000	202270000	0	130070000	1624	1276;1323	1838;1839;1840			2004;2005;2006;2007;4436
HLA-A	HLA class I histocompatibility antigen, A-23 alpha chain;HLA class I histocompatibility antigen, A-69 alpha chain;HLA class I histocompatibility antigen, A-24 alpha chain;HLA class I histocompatibility antigen, A-2 alpha chain;HLA class I histocompatibility antigen, A-68 alpha chain;HLA class I histocompatibility antigen, A-80 alpha chain	2.91229e+07	2.15081e+07	1.41259e+07	4.62225e+07	4.23034e+07	2.21428e+07	1.70899	0.773142	0.386195	0.168058	0	2333.0077	A0A140T9I0;A0A140T9X5;A0A140T913;P30447;P10316;P05534;P01892;P01891;Q09160	yes	no	2;3	8.92e-07	88.071	By MS/MS	By MS/MS	By matching	By MS/MS	By MS/MS	By MS/MS	169820000	47274000	41341000	25007000	30847000	14593000	10755000	1625	240	1841;1842			401;402;403;404;405;406;407;4107;4810
HLA-A	HLA class I histocompatibility antigen, A-23 alpha chain;HLA class I histocompatibility antigen, A-69 alpha chain;HLA class I histocompatibility antigen, A-24 alpha chain;HLA class I histocompatibility antigen, A-2 alpha chain;HLA class I histocompatibility antigen, A-68 alpha chain;HLA class I histocompatibility antigen, A-80 alpha chain	1.65464e+07	3.95378e+06	2.30966e+07	5.88043e+07	3.12458e+07	5.516e+07	3.33075	1.73585	1.38773	0.0379729	1	2432.0762	A0A140T9I0;A0A140T9X5;A0A140T913;P30447;P10316;P05534;P01892;P01891;Q09160	yes	no	2;3	2.29e-12	127.58	By MS/MS	By MS/MS	By MS/MS	By MS/MS	By MS/MS	By MS/MS	190770000	60142000	30535000	62295000	17526000	2682600	17585000	1626	240	1843;1844;1845			401;402;403;404;405;406;407;4107;4810
PDLIM2	PDZ and LIM domain protein 2	1.38264e+06	1.2966e+06	622774	3.27285e+06	1.30683e+06	892761	1.6573	0.728835	0.3401	0.432614	0	2056.0589	Q96JY6;Q96JY6-3;Q96JY6-5;A0A087WVI1;E5RGS7;H0YBP7;B3KPU0	yes	no	2	0.010044	85.087	By MS/MS	By MS/MS		By MS/MS	By matching		6968600	3347300	1277100	0	1464500	879730	0	1627	1971	1846			3372
CA9	Carbonic anhydrase 9	4.39991e+06	641034	1.04943e+07	3.54408e+06	3.87393e+06	2.79302e+06	0.657282	-0.605416	-1.04796	0.600213	1	1462.7052	Q16790	yes	yes	2	0.007703	78.069	By MS/MS	By MS/MS	By matching	By MS/MS		By matching	23215000	3624700	3785800	3154300	4660400	0	7990000	1629	1626	1848			2665
AHNAK	Neuroblast differentiation-associated protein AHNAK	4.79143e+08	4.23662e+08	5.68714e+08	5.62474e+08	5.93542e+08	3.15801e+08	1.0002	0.000292708	-0.417824	0.999252	0	1332.6521	Q09666	yes	yes	2	9.86e-135	227.92	By MS/MS	By MS/MS	By MS/MS	By MS/MS	By MS/MS	By MS/MS	2739900000	575270000	580040000	356650000	507510000	287450000	433000000	1630	1510	1849			2404;2405;2406;2407;4516
AHNAK	Neuroblast differentiation-associated protein AHNAK	5.03029e+06	641034	6.07749e+06	6.53738e+06	6.84932e+06	2.45672e+07	3.23044	1.69173	1.34183	0.277623	1	1745.8796	Q09666	yes	yes	2;3	1.01e-36	162.37	By MS/MS	By MS/MS	By MS/MS	By MS/MS		By MS/MS	51080000	6686100	6693500	27745000	5328100	0	4627200	1631	1510	1850;1851			2404;2405;2406;2407;4516
TMEM163	Transmembrane protein 163	3.81032e+06	641034	622774	1.13381e+07	4.38127e+06	1.29995e+07	5.65986	2.50077	2.1835	0.0807073	1	2856.4519	Q8TC26	yes	yes	3;4	1.36e-05	75.73	By matching	By MS/MS	By MS/MS	By matching			34595000	11596000	4281600	14681000	4035900	0	0	1633	1881	1853			3186;3187
AHNAK	Neuroblast differentiation-associated protein AHNAK	5.06428e+07	2.16289e+07	5.60728e+07	1.13459e+08	9.16479e+07	7.40523e+07	2.17508	1.12107	0.74815	0.0325649	0	1493.627	Q09666	yes	yes	2;3	5.41e-86	211.82	By MS/MS	By MS/MS	By MS/MS	By MS/MS	By MS/MS	By MS/MS	400240000	116040000	89563000	83631000	53641000	14675000	42692000	1640	1510	1860			2408;4517;4518
AHNAK	Neuroblast differentiation-associated protein AHNAK	4.21487e+07	5.42263e+06	7.97211e+06	7.39742e+07	3.55262e+07	2.44486e+08	6.37314	2.672	2.36164	0.259385	1	2521.1932	Q09666	yes	yes	2;3;4	9.58e-25	143.32	By MS/MS	By MS/MS	By MS/MS	By MS/MS	By MS/MS	By MS/MS	440880000	75657000	34718000	276110000	44644000	3679200	6069700	1641	1510	1861			2408;4517;4518
MARK3	MAP/microtubule affinity-regulating kinase 3	674148	641034	6.15222e+06	1.76035e+06	1.72914e+06	2.79913e+06	0.842143	-0.247864	-0.675989	0.851454	0	1637.8195	H0YKP9;H0YIY6;A0A0A0MSZ1;J3KNR0;P27448-8;P27448-6;P27448-3;P27448-4;P27448-2;P27448;P27448-7	yes	no	2	0.0015598	78.191	By matching	By matching	By matching			By MS/MS	11336000	1800400	1689800	3161200	0	0	4684100	1642	161	1862		34	260
RHBDF2	Inactive rhomboid protein 2	3.76038e+06	3.12562e+06	622774	853098	4.73491e+06	5.25107e+06	1.44352	0.529594	0.132824	0.550548	0	1898.0262	Q6PJF5-2;Q6PJF5	yes	no	3	0.00039294	81.144		By MS/MS	By MS/MS	By MS/MS	By MS/MS		16661000	0	4627200	5930300	3983000	2120700	0	1646	1719	1866			2860
EIF3G	Eukaryotic translation initiation factor 3 subunit G	2.28549e+07	2.61979e+07	2.81875e+07	3.85715e+07	3.77242e+06	9.80386e+07	1.81748	0.861938	0.478572	0.52447	0	2463.3261	K7EL60;K7ER90;K7EL20;K7ENA8;O75821	yes	no	2;3	1.23e-06	110.55	By MS/MS	By matching	By MS/MS	By MS/MS	By MS/MS	By MS/MS	217300000	39449000	3686600	110720000	24208000	17775000	21461000	1647	995	1867			1529;4327
LMO7	LIM domain only protein 7	674148	641034	1.67646e+07	6.23418e+06	1.2836e+07	5.90224e+06	1.38124	0.46596	0.0666238	0.722439	0	728.41809	E9PMS6;F8WD26;J3KP06;Q8WWI1-3;Q8WWI1-4;Q8WWI1-2;Q8WWI1;A0A0A0MTE2;E9PMT2;Q8WWI1-5;E9PMP7;H0Y424	yes	no	2	0.0084647	90.37	By MS/MS	By MS/MS	By MS/MS			By matching	38349000	6376000	12544000	6665700	0	0	12764000	1650	641	1870			992
LYN	Tyrosine-protein kinase Lyn	6.36743e+06	2.07594e+07	2.37691e+06	1.14603e+07	3.91578e+06	1.87417e+07	1.15639	0.209629	-0.200045	0.838314	1	1347.6518	P07948-2;P07948;E5RJ37	yes	no	2	2.03e-145	236.03	By MS/MS	By MS/MS	By MS/MS	By MS/MS	By MS/MS	By MS/MS	59353000	11721000	3826700	21166000	6744400	14085000	1809700	1654	1213	1874			1901;1902
AHNAK	Neuroblast differentiation-associated protein AHNAK	2.88462e+08	3.75083e+07	4.62668e+08	2.17326e+08	2.32724e+08	2.14389e+08	0.842514	-0.247227	-0.675327	0.769285	1	1517.7686	Q09666	yes	yes	2;3	3.28e-170	234.51	By MS/MS	By MS/MS	By MS/MS	By MS/MS	By MS/MS	By MS/MS	1375100000	222270000	227430000	242120000	305540000	25449000	352260000	1655	1510	1875			2404;2405;2406;2407;4516
AKAP12	A-kinase anchor protein 12	5.84949e+06	641034	9.81432e+06	5.06087e+06	6.62092e+06	5.51104e+06	1.05446	0.076506	-0.338537	0.922096	0	2118.9189	Q02952-3;Q02952-2;Q02952	yes	no	2	4.72e-25	145.91	By MS/MS	By MS/MS	By MS/MS	By MS/MS		By MS/MS	31538000	5176000	6470300	6223900	6195800	0	7472300	1659	1490	1879			2356
KIAA1522	Uncharacterized protein KIAA1522	674148	185427	1.23042e+07	9.54086e+06	1.03341e+07	7.74188e+06	2.09794	1.06898	0.69396	0.347498	0	950.51853	Q9P206;Q9P206-3;Q9P206-2	yes	no	2	0.00076716	129.74	By MS/MS	By MS/MS	By MS/MS		By matching	By MS/MS	38094000	9757900	10099000	8743300	0	125810	9368000	1660	2182	1880			3771
SVIL	Supervillin	4.19797e+06	1.25631e+07	2.18318e+06	853098	3.35431e+06	2.1917e+07	1.37902	0.463642	0.0642127	0.767435	0	1738.9288	O95425-2;O95425-3;O95425-4;O95425;A0A0J9YWY6	yes	no	2	1.87e-07	131.56		By MS/MS	By MS/MS	By MS/MS	By MS/MS	By matching	42663000	0	3278000	24752000	4446500	8523900	1662200	1661	1155	1881			1807
PRKD3	Serine/threonine-protein kinase D3	1.59497e+06	641034	3.70439e+06	2.6113e+06	3.73282e+06	1.96856e+06	1.39935	0.484754	0.0861756	0.500148	0	1527.6577	O94806;O94806-2	yes	no	2	0.00035201	109.99	By MS/MS	By MS/MS	By matching	By matching		By matching	13052000	2670700	3647900	2223200	1689400	0	2820400	1662	1138	1882			1761
PGRMC2	Membrane-associated progesterone receptor component 2	6.91898e+06	9.73987e+06	1.39696e+06	1.24527e+07	1.48355e+06	593863	0.804734	-0.313416	-0.744185	0.810294	0	1696.838	O15173;O15173-2	yes	no	2;3	7.03e-38	162.77	By MS/MS	By MS/MS	By matching	By MS/MS	By MS/MS	By matching	29857000	12736000	1449800	670680	7328600	6608400	1063600	1668	1066	1888			1638
SNTB2	Beta-2-syntrophin	6.16983e+07	6.82442e+07	1.43019e+08	1.36622e+08	1.38931e+08	1.3854e+08	1.51703	0.601254	0.207374	0.213006	0	1141.6244	Q13425;Q13425-2;A0A140TA73	yes	no	2	0.00026239	124.38	By MS/MS	By MS/MS	By MS/MS	By MS/MS	By MS/MS	By MS/MS	652510000	139730000	135770000	156460000	65351000	46303000	108890000	1670	1541	1890			2495
ANXA2;ANXA2P2	Annexin A2;Annexin;Putative annexin A2-like protein	1.7752e+07	2.81714e+06	622774	5.46635e+06	3.66825e+06	3.94634e+07	2.29323	1.19738	0.827542	0.530776	0	1776.8564	P07355;H0YMD0;H0YMU9;H0YN42;P07355-2;H0YKS4;A6NMY6;H0YMM1;H0YNP5;H0YM50;H0YNA0;H0YN28;H0YL33;H0YN52;H0YLE2	yes	no	2;3	5.27e-115	176.43	By MS/MS	By matching	By MS/MS	By MS/MS	By MS/MS		74458000	5590700	3584800	44568000	18803000	1911400	0	1672	1208	1892;1893			1887
FAM129B	Niban-like protein 1	1.24707e+08	1.01088e+08	6.98113e+07	2.04909e+08	4.73502e+07	4.00956e+08	2.20975	1.14388	0.771886	0.363853	1	3015.6142	Q96TA1-2;Q96TA1	yes	no	3;4	1.66e-28	130.62	By MS/MS	By MS/MS	By MS/MS	By MS/MS	By MS/MS	By MS/MS	962490000	209570000	46273000	452820000	132090000	68587000	53152000	1673	2007	1894;1895	304		3446;3447
TMEM163	Transmembrane protein 163	4.0437e+06	641034	1.90013e+06	1.74882e+06	774223	1.64581e+06	0.633095	-0.659505	-1.10423	0.508245	0	861.4556	Q8TC26	yes	yes	2	0.0019028	111.46	By matching		By MS/MS	By MS/MS		By matching	9377100	1788600	0	1858700	4283100	0	1446700	1674	1881	1896			3188;3189
DSP	Desmoplakin	1.75538e+06	641034	1.01586e+06	4.53132e+06	3.79544e+06	1.71939e+06	2.94413	1.55784	1.20254	0.10529	0	1519.7089	P15924-2;P15924-3;P15924	yes	no	2	0.0025594	78.69	By MS/MS	By MS/MS	By matching	By MS/MS		By matching	12918000	4634400	3709100	1941800	1859300	0	773440	1677	1257	1900;1901;1902		257	1964;4955
		812007	6.58699e+06	585197	8.35053e+06	7.30068e+06	8.49514e+06	3.02427	1.59659	1.24285	0.106295	1	1370.767	A0A1B0GTL5	yes	yes	2;3	0.0036204	130.56	By MS/MS	By MS/MS	By MS/MS	By MS/MS	By MS/MS	By matching	31044000	8540500	7134600	9594000	860080	4469200	445550	1679	243	1904			4109
DOCK10	Dedicator of cytokinesis protein 10	3.14775e+06	641034	1.12563e+06	2.6725e+06	4.18531e+06	3.18378e+06	2.04329	1.0309	0.654345	0.143728	0	1521.7536	Q96BY6-3;Q96BY6;Q96BY6-2	yes	no	2	4.28e-07	125.53	By MS/MS	By MS/MS	By MS/MS	By MS/MS		By MS/MS	14610000	2733300	4090100	3595600	3334100	0	857020	1698	1943	1924;1925			4667
SLC4A7	Sodium bicarbonate cotransporter 3;Anion exchange protein	2.28512e+07	5.23855e+06	2.83674e+07	4.09788e+07	6.1012e+07	1.70806e+07	2.10906	1.0766	0.701891	0.242359	1	1697.7605	Q9Y6M7-13;Q9Y6M7-14;Q9Y6M7-3;Q9Y6M7-6;Q9Y6M7-7;C9JRP1;Q9Y6M7-11;Q9Y6M7-4;Q9Y6M7-2;Q9Y6M7-9;Q9Y6M7-8;E9PFN4;Q9Y6M7;A0A0A0MST8;Q9Y6M7-10;Q9Y6M7-12	yes	no	2;3	0.00068091	118.21	By MS/MS	By MS/MS	By MS/MS	By MS/MS	By matching	By MS/MS	170180000	41911000	59624000	19290000	24204000	3554300	21598000	1699	2286	1926;1927	343;344		3988;3989;3990
BIN1	Myc box-dependent-interacting protein 1	1.12113e+06	1.64763e+06	1.04777e+06	6.62029e+06	1.1958e+06	8.69588e+06	4.32644	2.11318	1.78028	0.198157	1	1876.9279	O00499-6;O00499-11;O00499-2;O00499;O00499-9;O00499-10;O00499-7;O00499-8;O00499-4;O00499-3;O00499-5	yes	no	2;3	0.00027647	91.767	By MS/MS	By matching	By MS/MS	By matching	By MS/MS	By matching	20863000	6770900	1168600	9820700	1187500	1117900	797740	1700	1042	1928;1929			1590;1591;1592
NAA10	N-alpha-acetyltransferase 10	2.2466e+06	641034	5.08244e+06	1.35224e+06	2.32417e+06	1.73215e+06	0.678609	-0.559348	-1.00004	0.581316	1	1603.6896	P41227-2;P41227	yes	no	3	0.0002107	104.9	By MS/MS	By MS/MS	By MS/MS	By MS/MS		By MS/MS	11860000	1383000	2271300	1956200	2379600	0	3869600	1703	1361	1932			2132
CARHSP1	Calcium-regulated heat stable protein 1	9.32456e+06	6.05949e+06	1.43597e+07	9.32594e+06	7.04456e+06	1.67131e+07	1.11229	0.153531	-0.258405	0.783892	0	1135.635	H3BTK3;I3L3X8;H3BSW7;H3BUY4;H3BPY5;H3BNU9;Q9Y2V2	yes	no	2	0.0019859	104.94	By MS/MS	By MS/MS	By MS/MS	By MS/MS	By MS/MS	By MS/MS	60218000	9538100	6884300	18875000	9876600	4111300	10933000	1706	888	1935			1388
MAP1B	Microtubule-associated protein 1B;MAP1B heavy chain;MAP1 light chain LC1	3.97752e+06	1.61889e+06	622774	1.06664e+07	4.2947e+06	2.56315e+06	2.81777	1.49455	1.1367	0.262857	0	3343.4409	P46821	yes	yes	3	0.011994	46.532	By MS/MS	By MS/MS	By matching	By matching	By matching		23312000	10909000	4197000	2894700	4213000	1098400	0	1707	1376	1936			2183
AHNAK	Neuroblast differentiation-associated protein AHNAK	1.3225e+07	5.93156e+06	3.05792e+06	1.32232e+07	9.89991e+06	2.28388e+07	2.069	1.04893	0.67311	0.187118	0	1893.8931	Q09666	yes	yes	2	1.59e-07	131.24	By MS/MS	By MS/MS	By MS/MS	By MS/MS	By MS/MS	By MS/MS	69353000	13524000	9674700	25793000	14008000	4024500	2328200	1708	1510	1937;1938		340	2409
SLC1A5	Neutral amino acid transporter B(0);Amino acid transporter	6.8967e+06	1.69789e+07	1.56298e+07	1.07416e+07	1.21013e+07	1.96024e+07	1.07442	0.103557	-0.310395	0.826853	1	1547.7137	Q15758;M0QXM4;Q15758-3;Q15758-2	yes	no	2	4.58e-95	213.52	By MS/MS	By MS/MS	By MS/MS	By MS/MS	By MS/MS	By MS/MS	75675000	10986000	11826000	22138000	7305000	11520000	11900000	1709	1614	1939;1940		367	2635;2636;4540
SNTB2	Beta-2-syntrophin	8.43172e+07	8.15237e+07	6.61823e+07	8.94227e+07	9.67674e+07	7.45039e+07	1.12357	0.168088	-0.243262	0.332076	0	1164.5887	Q13425;Q13425-2;A0A140TA73	yes	no	2;3	1.21e-16	164.92	By MS/MS	By MS/MS	By MS/MS	By MS/MS	By MS/MS	By MS/MS	465170000	91457000	94566000	84141000	89309000	55313000	50389000	1710	1541	1941			2496
SNTB2	Beta-2-syntrophin	5.66256e+07	6.87807e+06	9.14697e+07	5.90888e+07	7.01836e+07	1.19051e+08	1.60236	0.680198	0.289502	0.372082	1	1320.6898	Q13425;Q13425-2;A0A140TA73	yes	no	2;3	5.81e-32	177.38	By MS/MS	By MS/MS	By MS/MS	By MS/MS	By MS/MS	By MS/MS	397750000	60433000	68587000	134450000	59978000	4666700	69642000	1711	1541	1942			2496
		6.82211e+06	8.69505e+06	6.96904e+06	1.56725e+07	1.11189e+07	8.0185e+06	1.54806	0.630458	0.237756	0.200082	0	2166.0328	A0A1B0GTL5	yes	yes	2;3	1.82e-45	167.95	By MS/MS	By MS/MS	By MS/MS	By MS/MS	By MS/MS	By MS/MS	54382000	16029000	10866000	9055700	7226000	5899500	5306000	1714	243	1945			414;415
EDC4	Enhancer of mRNA-decapping protein 4	1.14586e+07	1.43886e+07	5.56184e+06	7.8731e+06	3.55507e+06	4.76451e+06	0.515542	-0.955838	-1.41252	0.180557	0	3128.6354	Q6P2E9;Q6P2E9-2	yes	no	3;4	6.14e-14	90.037	By MS/MS	By matching	By matching	By MS/MS	By MS/MS	By matching	43041000	8052200	3474200	5380800	12137000	9762500	4234600	1717	1714	1948			2852;2853;2854
GPATCH8	G patch domain-containing protein 8	7.40472e+06	637431	1.22669e+07	9.56315e+06	1.1607e+07	1.82698e+07	1.94199	0.957537	0.578027	0.214216	1	1526.7841	Q9UKJ3-2;Q9UKJ3	yes	no	2;3	2.28e-30	169.62	By MS/MS	By MS/MS	By MS/MS	By MS/MS	By matching	By MS/MS	59372000	9780700	11343000	20633000	7843100	432490	9339600	1719	2217	1950			3839;3840
PLEKHG3	Pleckstrin homology domain-containing family G member 3	674148	641034	622774	2.03012e+06	1.02288e+06	5.1063e+06	4.21026	2.07391	1.73942	0.23336	0	4077.959	G3V311;A1L390-2;A1L390-3;A1L390	yes	no	3;4	1.02e-05	60.945	By MS/MS	By matching	By MS/MS				8842700	2076300	999610	5766800	0	0	0	1722	287	1953;1954			518;519;520;521
TMPO	Lamina-associated polypeptide 2, isoforms beta/gamma;Thymopoietin;Thymopentin;Lamina-associated polypeptide 2, isoform alpha;Thymopoietin;Thymopentin	1.81051e+07	1.58116e+07	1.45357e+06	5.27167e+07	5.58403e+06	5.74489e+07	3.27251	1.7104	1.36125	0.242389	1	2569.2045	G5E972;P42167;P42167-2;P42167-3;P42166	no	no	3	1.41e-11	113.59	By MS/MS	By MS/MS	By MS/MS	By MS/MS	By MS/MS	By MS/MS	155260000	53916000	5457000	64880000	19177000	10728000	1106700	1724	800;1363	1956;1957			1223;1224;4271
ARHGEF18	Rho guanine nucleotide exchange factor 18	964688	641034	2.82203e+06	762377	186636	892761	0.415961	-1.26548	-1.73465	0.332266	0	923.47125	M0QZS0;A0A087WZG4;Q6ZSZ5-2;Q6ZSZ5	yes	no	2	0.0041175	97.456	By MS/MS	By matching		By MS/MS		By MS/MS	4132500	779720	182390	0	1021800	0	2148600	1725	86	1958			146
ATXN2L	Ataxin-2-like protein	1.52483e+07	2.29038e+07	1.37345e+07	4.89045e+07	2.59074e+07	4.23438e+07	2.25792	1.17499	0.804252	0.0699695	0	1746.8325	Q8WWM7-6;Q8WWM7-8;Q8WWM7-5;Q8WWM7-4;Q8WWM7-9;Q8WWM7-2;Q8WWM7;Q8WWM7-3;H3BUF6;H3BSK9;Q8WWM7-7	yes	no	2;3	2.11e-96	215.93	By MS/MS	By MS/MS	By MS/MS	By MS/MS	By MS/MS	By MS/MS	165300000	50017000	25318000	47821000	16151000	15540000	10457000	1727	1907	1960;1961	293;294		3238
SEPN1	Selenoprotein N	8.63282e+06	2.12944e+06	3.91979e+06	6.91157e+06	8.92217e+06	1.86647e+06	1.20557	0.269714	-0.137537	0.742665	0	1492.7787	H9KV50;Q9NZV5-2;Q9NZV5	yes	no	2;3	3.3e-05	104.09	By matching	By MS/MS	By matching	By MS/MS	By MS/MS	By matching	31469000	7068800	8719200	2107900	9143900	1444800	2984400	1728	932	1962			1451
SNW1	SNW domain-containing protein 1	1.42673e+07	1.45623e+07	1.988e+07	2.64288e+07	1.83054e+07	3.53043e+07	1.64317	0.716485	0.327253	0.156419	0	1512.7507	G3V4X8;G3V3A4;Q13573	yes	no	2;3	2.76e-22	164.01	By MS/MS	By MS/MS	By MS/MS	By MS/MS	By MS/MS	By MS/MS	124920000	27030000	17889000	39871000	15112000	9880400	15136000	1729	774	1963;1964		150	1187;1188;1189
SNW1	SNW domain-containing protein 1	674148	286563	568188	412545	479733	5.09797e+06	3.91802	1.97012	1.63145	0.438879	1	1640.8457	G3V4X8;G3V3A4;Q13573	yes	no	3	0.017067	54.223	By matching	By matching	By MS/MS		By matching	By MS/MS	7275200	421930	468820	5757400	0	194430	432600	1730	774	1965		150	1187;1188;1189
CEP192	Centrosomal protein of 192 kDa	674148	641034	1.36176e+06	2.03901e+06	2.49015e+06	954265	2.04839	1.03449	0.658085	0.165811	0	1010.5509	Q8TEP8-3;K7EPA2;H0Y966;A0A0A0MR42;K7ENP4;Q8TEP8	yes	no	2	0.0059602	84.479	By MS/MS	By matching	By matching			By matching	6633400	2085400	2433500	1077700	0	0	1036800	1731	1895	1966			3216
NOP2	Probable 28S rRNA (cytosine(4447)-C(5))-methyltransferase	7.31786e+06	641034	1.14968e+07	7.4067e+06	9.79257e+06	9.13534e+06	1.35357	0.436766	0.0362522	0.546593	0	1147.635	P46087-2;P46087;P46087-4	yes	no	2	0.0019209	105.36	By MS/MS	By matching	By matching	By MS/MS		By matching	43966000	7575200	9569800	10317000	7751100	0	8753300	1732	1375	1967			2155
AHNAK	Neuroblast differentiation-associated protein AHNAK	2.89992e+06	1.02189e+06	980539	7.39233e+06	3.31952e+06	1.18856e+07	4.60952	2.20462	1.8754	0.132453	0	1951.9375	Q09666	yes	yes	2	3.22e-07	127.79	By matching	By MS/MS	By MS/MS	By MS/MS	By MS/MS	By MS/MS	28739000	7560500	3244000	13423000	3071600	693340	746550	1733	1510	1968;1969			4519
ARID1A	AT-rich interactive domain-containing protein 1A	5.591e+06	641034	6.98388e+06	2.74202e+06	4.82312e+06	5.12232e+06	0.960014	-0.0588727	-0.479376	0.938174	0	1579.7954	A0A087WUV6;H0Y488;A0A1B0GTU5;O14497-3;O14497-2;O14497	yes	no	2	7.71e-05	115.8	By MS/MS	By MS/MS	By MS/MS	By MS/MS		By MS/MS	24542000	2804400	4713400	5784900	5922000	0	5317300	1735	33	1971			52
USP15	Ubiquitin carboxyl-terminal hydrolase 15	674148	1.87667e+06	603756	1.51357e+06	774223	2.2737e+06	1.44599	0.532059	0.135389	0.477065	1	1771.9105	Q9Y4E8	yes	yes	3	0.0016383	81.226	By matching		By MS/MS		By matching	By matching	5848700	1548000	0	2567800	0	1273300	459680	1736	2264	1972			3944
FGFR1OP	FGFR1 oncogene partner	558609	3.57957e+06	622774	6.89876e+06	774223	6.7761e+06	3.03492	1.60166	1.24812	0.249731	1	2375.1605	O95684-2;O95684	yes	no	3	0.002461	63.095	By MS/MS		By matching	By matching	By matching		17729000	7055700	0	7652600	591680	2428700	0	1737	1160	1973			1828;1829
MYOF	Myoferlin	8.53746e+07	3.69158e+07	1.01182e+08	1.28634e+08	1.29158e+08	8.85996e+07	1.55004	0.632304	0.239676	0.165423	0	1283.6834	Q9NZM1-6;Q9NZM1-3;Q9NZM1;Q9NZM1-2;Q9NZM1-5;Q9NZM1-8;Q9NZM1-7	yes	no	2;3	4.92e-123	228.12	By MS/MS	By MS/MS	By MS/MS	By MS/MS	By MS/MS	By MS/MS	550360000	131560000	126220000	100060000	90429000	25047000	77037000	1738	2174	1974;1975			3747;4732
MAVS	Mitochondrial antiviral-signaling protein	1.15087e+07	4.83206e+07	1.87781e+06	3.07035e+07	1.05377e+07	2.13105e+07	1.01369	0.0196144	-0.397724	0.986613	0	1440.7725	Q7Z434-4;Q7Z434	no	no	2	5.45e-86	211.77	By MS/MS	By MS/MS	By MS/MS	By MS/MS	By MS/MS	By MS/MS	112170000	31402000	10298000	24067000	12190000	32785000	1429700	1739	1767;1766	1976			2945
SGK223	Tyrosine-protein kinase SgK223	2.58883e+06	1.1432e+06	3.21606e+06	1.50584e+06	2.77841e+06	2.06641e+06	0.914015	-0.129711	-0.553071	0.797482	0	2304.0466	Q86YV5	yes	yes	2	6.47e-05	77.746	By MS/MS	By matching	By matching	By MS/MS	By MS/MS	By matching	12555000	1540100	2715200	2333700	2742100	775650	2448600	1740	1795	1977			3015
CYB5B	Cytochrome b5 type B	1.92163e+06	641034	939612	1.84151e+06	2.37124e+06	1.24549e+06	1.55848	0.640142	0.247831	0.268415	0	1430.6678	J3KNF8;D6RFH4;H3BUX2;O43169	yes	no	2	3.43e-06	150.51	By MS/MS	By MS/MS	By matching	By MS/MS		By matching	8358100	1883400	2317300	1406600	2035400	0	715390	1744	954	1981			1479;4316
AKAP2	A-kinase anchor protein 2	1.67805e+08	1.01698e+08	3.13331e+08	3.79086e+08	4.90631e+08	4.46522e+08	2.25834	1.17526	0.804534	0.0402211	1	2328.1306	Q9Y2D5;Q9Y2D5-5;Q9Y2D5-7;Q9Y2D5-6;Q9Y2D5-4;C9JVY5	yes	no	2;3	2.94e-81	183.1	By MS/MS	By MS/MS	By MS/MS	By MS/MS	By MS/MS	By MS/MS	1856800000	387710000	479470000	504280000	177740000	69001000	238560000	1747	2246	1984;1985	338		3901
ARFGEF2	Brefeldin A-inhibited guanine nucleotide-exchange protein 2	674148	641034	2.14969e+06	2.10159e+06	1.15538e+06	3.40913e+06	1.92391	0.944043	0.563988	0.268191	0	1561.7009	Q9Y6D5	yes	yes	2	0.0011326	98.676	By MS/MS	By matching	By MS/MS			By MS/MS	8765300	2149400	1129100	3850100	0	0	1636700	1752	2283	1990			3975;3976
FRMD6	FERM domain-containing protein 6	3.44533e+07	1.6298e+07	4.7592e+07	4.1846e+07	4.88912e+07	5.39752e+07	1.4715	0.557291	0.161639	0.224469	0	1461.6882	G3V4T7;Q96NE9-3;Q96NE9-2;Q96NE9	yes	no	2	5.32e-55	197.38	By MS/MS	By MS/MS	By MS/MS	By MS/MS	By MS/MS	By MS/MS	235320000	42798000	47779000	60957000	36493000	11058000	36235000	1754	784	1992;1993			1200;1201;4265
FAM134C	Protein FAM134C	9.86308e+06	1.93872e+07	622774	2.83774e+07	4.10887e+06	2.74317e+07	2.00575	1.00415	0.626515	0.363327	0	2573.1154	Q86VR2;K7EQI9;Q86VR2-2	yes	no	3	6.8e-05	74.029	By MS/MS	By MS/MS	By MS/MS	By MS/MS	By MS/MS		87619000	29023000	4015400	30980000	10447000	13154000	0	1756	1785	1995			2983
KIF4A	Chromosome-associated kinesin KIF4A	1.49461e+06	2.19266e+06	1.47734e+06	826537	1.09071e+06	892761	0.544088	-0.878087	-1.33163	0.0671041	0	1278.5939	O95239-2;O95239	yes	no	2	0.0044502	106.54	By matching	By matching		By MS/MS	By MS/MS	By MS/MS	6106900	845340	1065900	0	1583100	1487700	1124800	1757	1147	1996			1783;4391
C1orf21	Uncharacterized protein C1orf21	674148	641034	1.50532e+07	1.34559e+07	9.93153e+06	6.04976e+06	1.79842	0.846729	0.46275	0.472492	1	1472.5726	Q9H246	yes	yes	2	0.0023958	109.44	By MS/MS	By MS/MS	By MS/MS			By matching	41761000	13762000	9705600	6832300	0	0	11461000	1758	2078	1997			3587
RALY	RNA-binding protein Raly	674148	5.82456e+06	622774	8.86699e+06	3.73016e+06	1.25692e+07	3.53386	1.82124	1.47657	0.133382	1	1076.6455	Q5QPM0;Q5QPM1;Q5QPL9;Q9UKM9-2;Q9UKM9	yes	no	2	0.0045833	100.93	By matching	By MS/MS	By MS/MS		By matching		30861000	9068700	3645300	14195000	0	3951900	0	1760	1672	1999			2765
TJP2	Tight junction protein ZO-2	8.0571e+06	776165	8.69423e+06	1.4988e+07	1.36014e+07	1.69478e+07	2.59805	1.37743	1.01485	0.0522898	1	1237.5687	A0A1B0GTW1;Q9UDY2-3;Q9UDY2;Q9UDY2-7;Q9UDY2-6;Q9UDY2-4;Q9UDY2-2;Q9UDY2-5	yes	no	2;3	0.00041034	130.61	By MS/MS	By MS/MS	By MS/MS	By matching	By matching	By MS/MS	63441000	15329000	13292000	19140000	8534100	526620	6619500	1763	245	2002			436
ANGEL2	Protein angel homolog 2	3.39699e+06	641034	622774	449465	1.16081e+06	2.35595e+06	0.850976	-0.23281	-0.660328	0.842385	1	1383.6619	Q5VTE6	yes	yes	2	0.028127	61.56	By matching	By matching	By matching	By MS/MS			7852900	459690	1134400	2660700	3598100	0	0	1764	1688	2003			5005
CNKSR3	Connector enhancer of kinase suppressor of ras 3	3.72809e+06	641034	9.72146e+06	8.50082e+06	9.81253e+06	6.97365e+06	1.7946	0.843664	0.459561	0.29452	0	1551.6801	Q5T4Y8;G9CGD6-3;G9CGD6;G9CGD6-2;Q6P9H4	yes	no	2	4.23e-08	144.51	By MS/MS	By MS/MS	By MS/MS	By MS/MS	By MS/MS	By MS/MS	37510000	8694200	9589300	7875700	3948800	0	7401600	1765	810	2004			1250;1251
ARHGAP30	Rho GTPase-activating protein 30	931758	1.20649e+06	445265	706889	1.28616e+06	1.69256e+06	1.42659	0.512571	0.115115	0.371247	0	1306.5572	A0A0A0MRJ9;A0A0A0MRJ8;Q7Z6I6-2;Q7Z6I6-3;Q7Z6I6	yes	no	2	0.00028861	123.28	By matching	By MS/MS	By MS/MS	By MS/MS	By MS/MS	By matching	6035800	722970	1256900	1911500	986920	818590	339010	1772	136	2011			209
HUWE1	E3 ubiquitin-protein ligase HUWE1	5.79181e+06	3.23041e+06	1.3787e+07	2.08751e+07	1.6442e+07	2.50675e+07	2.73506	1.45157	1.09199	0.0335121	0	1496.6379	Q7Z6Z7-2;Q7Z6Z7-3;Q7Z6Z7	yes	no	2	1.02e-54	195.71	By MS/MS	By MS/MS	By MS/MS	By MS/MS	By MS/MS	By MS/MS	84553000	21350000	16068000	28310000	6134700	2191800	10497000	1774	1774	2013			2963;2964;4604
FHOD3	FH1/FH2 domain-containing protein 3	2.06316e+06	641034	2.23847e+06	2.05231e+06	2.6902e+06	892761	1.14013	0.189196	-0.221302	0.767587	1	2275.1332	K7ER94;Q2V2M9-2;Q2V2M9;Q2V2M9-3;Q2V2M9-4	yes	no	3	0.0005675	75.483	By MS/MS	By matching		By MS/MS		By MS/MS	8617600	2099000	2629000	0	2185300	0	1704300	1775	1018	2014			1547;1548
EPN1	Epsin-1	1.59573e+07	2.02907e+07	1.23928e+07	4.91675e+07	1.46748e+07	1.46084e+07	1.61286	0.68962	0.299304	0.480564	0	2171.1222	Q9Y6I3-3;Q9Y6I3;Q9Y6I3-1	yes	no	2;3	1.5e-52	162.09	By MS/MS	By MS/MS	By MS/MS	By MS/MS	By MS/MS	By MS/MS	121230000	50286000	14341000	16498000	16902000	13767000	9435500	1777	2284	2016;2017;2018			3978;3979;4763;4764
PTPN3	Tyrosine-protein phosphatase non-receptor type;Tyrosine-protein phosphatase non-receptor type 3	674148	641034	622774	2.10795e+06	1.83658e+06	668649	2.38043	1.25122	0.883558	0.180723	0	1688.7602	J3KN34;P26045-3;P26045-2;P26045	yes	no	2	0.00011432	111.43	By MS/MS	By MS/MS	By matching				4705800	2155900	1794800	755140	0	0	0	1778	952	2019			1477
CTNND1	Catenin delta-1	2.46157e+06	2.9153e+07	2.80206e+06	6.85388e+06	2.41709e+06	1.61827e+07	0.739576	-0.43523	-0.870912	0.7801	0	1017.5455	C9JZR2;O60716-5;O60716-3;O60716-2;O60716;O60716-21;O60716-19;O60716-18;O60716-17;O60716-13;O60716-11;O60716-10;O60716-9;O60716-29;O60716-27;O60716-26;O60716-25;E9PKY0;O60716-8;O60716-7;O60716-6;O60716-4;O60716-24;O60716-23;O60716-22;O60716-20;O60716-16;O60716-15;O60716-14;O60716-12;O60716-32;O60716-31;O60716-30;O60716-28	no	no	2	0.012232	76.165	By MS/MS	By MS/MS	By MS/MS	By matching	By MS/MS	By matching	52169000	7009800	2362100	18276000	2607300	19780000	2133400	1779	483;1105	2020			767;768;769
CTNND1	Catenin delta-1	8.24252e+06	1.01375e+07	622774	1.16422e+07	6.00112e+06	1.21282e+07	1.56669	0.647718	0.255712	0.371669	1	1145.6404	C9JZR2;O60716-5;O60716-3;O60716-2;O60716;O60716-21;O60716-19;O60716-18;O60716-17;O60716-13;O60716-11;O60716-10;O60716-9;O60716-29;O60716-27;O60716-26;O60716-25;E9PKY0;O60716-8;O60716-7;O60716-6;O60716-4;O60716-24;O60716-23;O60716-22;O60716-20;O60716-16;O60716-15;O60716-14;O60716-12;O60716-32;O60716-31;O60716-30;O60716-28	no	no	2;3	0.00045528	121.21	By MS/MS	By MS/MS	By MS/MS	By matching	By MS/MS	By MS/MS	47077000	11907000	5864600	13697000	8730500	6878200	0	1780	483;1105	2021			767;768;769
MPDZ	Multiple PDZ domain protein	8.03992e+06	1.03487e+07	1.99326e+06	4.83393e+06	9.82695e+06	6.49585e+06	1.03802	0.0538291	-0.362129	0.934064	0	1351.7823	F5H1U9;O75970-5;O75970-3;O75970-2;O75970	yes	no	2	0.00026113	117.7	By MS/MS	By MS/MS	By MS/MS	By MS/MS	By MS/MS	By MS/MS	38938000	4943900	9603400	7336100	8515900	7021500	1517600	1783	686	2024			1055;1056
SDPR	Serum deprivation-response protein	4.49423e+07	4.06786e+07	1.19105e+07	3.47808e+07	2.42568e+07	2.21906e+07	0.832841	-0.263887	-0.692658	0.662832	0	3236.4514	O95810	yes	yes	2;3	6.08e-22	121.04	By MS/MS	By MS/MS	By MS/MS	By MS/MS	By MS/MS	By MS/MS	168610000	35572000	23705000	25061000	47603000	27600000	9068300	1786	1164	2027;2028;2029		224	1836;1837;1838
SASH1	SAM and SH3 domain-containing protein 1	674148	641034	622774	2.33156e+06	2.8441e+06	1.55142e+06	3.47122	1.79544	1.44973	0.0509927	0	1863.8785	A0A087WW74;O94885	yes	no	2	0.00086301	78.763	By MS/MS	By MS/MS	By MS/MS				6916200	2384600	2779400	1752100	0	0	0	1788	53	2031			94;95;4062
TJAP1	Tight junction-associated protein 1	1.12396e+07	1.19493e+07	3.05621e+06	1.77932e+07	5.98331e+06	2.31558e+07	1.78823	0.838531	0.454221	0.317697	0	1541.7613	Q5JTD0-4;Q5JTD0-2;Q5JTD0	yes	no	2	2.04e-32	180.3	By MS/MS	By MS/MS	By MS/MS	By MS/MS	By MS/MS	By MS/MS	72535000	18198000	5847200	26151000	11905000	8107500	2326900	1791	1669	2034			2760
PITPNM1	Membrane-associated phosphatidylinositol transfer protein 1	674148	2.26488e+06	1.79296e+06	3.18495e+06	3.27204e+06	869473	1.54828	0.630668	0.237974	0.410034	0	1234.6306	O00562-2;O00562	yes	no	2	0.0062427	84.718	By MS/MS	By MS/MS	By matching		By MS/MS	By matching	10339000	3257400	3197600	981940	0	1536700	1365100	1792	1045	2035			1598
SNTB1	Beta-1-syntrophin	2.50745e+06	3.46947e+06	2.13156e+06	3.9342e+06	6.28375e+06	2.79833e+06	1.60527	0.682813	0.292223	0.247657	0	1404.6997	Q13884	yes	yes	2	0.0025586	87.566	By MS/MS	By MS/MS	By MS/MS	By MS/MS	By MS/MS	By MS/MS	19958000	4023700	6140800	3160300	2655900	2354000	1622900	1796	1564	2039			2538
KIAA1522	Uncharacterized protein KIAA1522	3.25981e+07	1.66281e+07	3.82811e+07	3.06634e+07	4.3914e+07	3.62695e+07	1.26672	0.341093	-0.0632797	0.372391	0	1691.7962	Q9P206;Q9P206-3;Q9P206-2	yes	no	2	1.91e-171	237.05	By MS/MS	By MS/MS	By MS/MS	By MS/MS	By MS/MS	By MS/MS	190190000	31361000	42915000	40961000	34528000	11282000	29146000	1797	2182	2040;2041			3772;3773;3774
RTN4	Reticulon-4	8.10213e+06	5.1062e+06	622774	1.01178e+07	774223	4.58192e+06	1.11878	0.161928	-0.249671	0.882788	0	2202.1168	Q9NQC3-5;Q9NQC3	yes	no	2	1.34e-115	204.71	By MS/MS		By MS/MS	By MS/MS	By MS/MS		27569000	10348000	0	5174600	8581800	3464500	0	1802	2128	2047			3671;3672;3673;4719
STAU2	Double-stranded RNA-binding protein Staufen homolog 2	238170	641034	1.14883e+06	609260	1.50985e+06	4.97799e+06	3.4995	1.80715	1.4619	0.331483	0	1524.7242	G5EA18;A0A0A0MTC4;A0A0A0MTD1;F8VPI7;E7EPX0;A0A0A0MTC6;E7EVJ4;E9PH62;Q9NUL3-4;Q9NUL3-6;Q9NUL3-8;Q9NUL3-3;Q9NUL3-7;Q9NUL3-2;Q9NUL3;H0YBY0	yes	no	2	0.00066629	124.2	By matching	By MS/MS	By MS/MS	By matching		By matching	8847500	623120	1475500	5621900	252270	0	874680	1806	170	2051;2052			284;285;286;4090
EPN2	Epsin-2	5.68683e+07	2.33858e+07	6.69519e+07	1.19795e+08	1.36127e+08	1.0692e+08	2.46485	1.3015	0.935865	0.0145892	0	1934.8606	I3L2B2;O95208-3;O95208-2;F6PQP6;O95208;E9PBC1	yes	no	2;3	2.86e-24	152.94	By MS/MS	By MS/MS	By MS/MS	By MS/MS	By MS/MS	By MS/MS	503370000	122520000	133030000	120750000	60235000	15867000	50975000	1807	944	2053			1467;1468
NFXL1	NF-X1-type zinc finger protein NFXL1	674148	641034	1.4474e+06	1.87915e+06	2.63934e+06	927967	1.97151	0.979303	0.600671	0.207475	0	2014.0079	Q6ZNB6-2;Q6ZNB6	yes	no	2	1.18e-05	79.341	By matching	By MS/MS	By matching			By matching	6651200	1921900	2579300	1048000	0	0	1102000	1810	1740	2056			2899
LCP1	Plastin-2	955719	2.91943e+06	7.27153e+06	5.4155e+06	1.23008e+07	4.57457e+06	1.99978	0.999843	0.622038	0.298217	0	1381.5854	Q5TBN5;Q5TBN3;P13796	yes	no	2	0.0037583	87.831	By MS/MS	By MS/MS	By MS/MS	By matching	By MS/MS	By MS/MS	31256000	5538700	12021000	5166300	1012300	1980800	5536300	1813	1251	2059;2060		254;255	1951;1952
NOP2	Probable 28S rRNA (cytosine(4447)-C(5))-methyltransferase	1.43797e+07	6.10651e+06	1.82343e+07	7.52961e+06	1.02973e+07	5.65139e+06	0.606352	-0.721773	-1.16901	0.290023	0	1400.7147	P46087-2;P46087;P46087-4	yes	no	2	7.99e-43	186.29	By MS/MS	By MS/MS	By MS/MS	By MS/MS	By MS/MS	By MS/MS	57405000	7700900	10063000	6382400	15231000	4143200	13883000	1820	1375	2068			2156
TRAM1	Translocating chain-associated membrane protein 1	1.27936e+08	7.10195e+07	6.78346e+07	6.93191e+07	9.4024e+07	4.02258e+07	0.76303	-0.390188	-0.824054	0.448237	0	1887.8922	G3XAN4;Q15629-2;Q15629	yes	no	2;3	2.55e-85	201.14	By MS/MS	By MS/MS	By MS/MS	By MS/MS	By MS/MS	By MS/MS	443560000	70896000	91885000	45429000	135510000	48186000	51647000	1822	798	2070;2071	119;120;121		1220;1221;4269;4270
MADD	MAP kinase-activating death domain protein	674148	1.37505e+06	440931	2.43285e+06	774223	5.26639e+06	3.40282	1.76673	1.41985	0.265305	0	2056.9801	F8W8U2;A0A0A0MRB5;Q8WXG6-6;Q8WXG6-8;Q8WXG6-5;Q8WXG6-4;Q8WXG6-7;Q8WXG6-3;Q8WXG6-2;Q8WXG6	yes	no	2	0.00041764	98.227	By MS/MS		By MS/MS		By matching	By matching	9704400	2488200	0	5947600	0	932960	335710	1827	127	2076			4078
EPS15L1	Epidermal growth factor receptor substrate 15-like 1	3.55381e+06	5.05417e+06	3.145e+06	7.68175e+06	5.36853e+06	4.42387e+06	1.48678	0.572196	0.177144	0.181919	0	1835.8537	M0R2S2;M0R165;Q9UBC2-4;Q9UBC2-3;Q9UBC2;Q9UBC2-2	yes	no	2	1.28e-28	157.7	By MS/MS	By MS/MS	By MS/MS	By MS/MS	By MS/MS	By MS/MS	27687000	7856500	5246400	4996100	3764200	3429200	2394500	1829	1033	2078			1571;1572;4338
ICAM1	Intercellular adhesion molecule 1	3.40615e+07	6.37328e+07	1.00334e+08	5.92237e+07	5.92724e+07	7.09638e+06	0.633895	-0.657684	-1.10234	0.403452	1	1338.6602	E7ESS4;P05362	yes	no	2	2.62e-05	142.39	By MS/MS	By MS/MS	By matching	By MS/MS	By MS/MS	By MS/MS	282220000	60571000	57924000	8014300	36078000	43242000	76391000	1830	570	2079;2080;2081			4196
RABGGTB	Geranylgeranyl transferase type-2 subunit beta	674148	641034	4.74869e+06	1.87231e+06	3.19273e+06	2.18887e+06	1.19625	0.258518	-0.149185	0.802875	1	1097.6445	Q5T4U8;P53611	yes	no	2	0.0016228	105.65	By MS/MS	By matching	By MS/MS			By matching	11123000	1914900	3120100	2472000	0	0	3615500	1831	1417	2082			4489
AGFG1	Arf-GAP domain and FG repeat-containing protein 1	1.08912e+07	4.96471e+06	2.06668e+07	7.24283e+06	1.30386e+07	1.31297e+07	0.914804	-0.128465	-0.551775	0.849566	0	1083.5673	P52594-2;P52594-3;P52594;P52594-4;C9J2I0;B8ZZY2	yes	no	2	8.27e-05	149.94	By MS/MS	By MS/MS	By MS/MS	By MS/MS	By MS/MS	By MS/MS	65617000	7407600	12742000	14828000	11536000	3368500	15735000	1832	1410	2083			2259
WIPI2	WD repeat domain phosphoinositide-interacting protein 2	4.0522e+06	2.08227e+06	7.44227e+06	5.89177e+06	5.99406e+06	3.38035e+06	1.12444	0.169201	-0.242104	0.772282	0	1063.5298	Q9Y4P8-4;Q9Y4P8	yes	no	2	0.00070954	140.78	By MS/MS	By MS/MS	By MS/MS	By matching	By MS/MS	By matching	27072000	6025800	5857700	3817600	4292100	1412800	5666300	1833	2269	2084			3956;3957
ANKIB1	Ankyrin repeat and IBR domain-containing protein 1	674148	2.24233e+06	1.33825e+07	117448	7.52447e+06	8.63992e+06	0.998948	-0.00151863	-0.419709	0.999117	0	1165.5728	Q9P2G1	yes	yes	2	0.00044378	132.06	By matching	By MS/MS	By MS/MS		By MS/MS	By MS/MS	28942000	120120	7353300	9757500	0	1521400	10189000	1834	2190	2085			3791
TNS3	Tensin-3	674148	325222	7.83275e+06	6.41937e+06	6.11716e+06	4.7808e+06	1.96072	0.971384	0.592432	0.36707	0	1771.8489	E9PCX8;Q68CZ2-2;Q68CZ2	yes	no	2;3	0.00015153	102.84	By MS/MS	By MS/MS	By MS/MS		By matching	By MS/MS	24127000	6565400	5978000	5399200	0	220660	5963600	1845	593	2097			926
ZDHHC5	Palmitoyltransferase ZDHHC5	3.85592e+06	9.26735e+06	4.53106e+06	1.57585e+07	7.07259e+06	9.00694e+06	1.80341	0.85073	0.466912	0.217624	0	1553.7838	Q9C0B5-2;Q9C0B5	yes	no	2	4.56e-53	193.51	By MS/MS	By MS/MS	By MS/MS	By MS/MS	By MS/MS	By MS/MS	47022000	16117000	6911700	10172000	4084200	6287800	3449800	1846	2063	2098			3537
SGK223	Tyrosine-protein kinase SgK223	1.09148e+07	1.63687e+06	1.40891e+07	3.49724e+06	5.07413e+06	5.34218e+06	0.522265	-0.937147	-1.39307	0.373825	1	1653.8071	Q86YV5	yes	yes	3	4.28e-10	139.78	By MS/MS	By MS/MS	By MS/MS	By MS/MS	By matching	By MS/MS	37967000	3576800	4958700	6033200	11561000	1110600	10727000	1853	1795	2106			3016;3017;4612
ABLIM1	Actin-binding LIM protein 1	1.73092e+07	8.04847e+06	3.46469e+07	1.34471e+06	7.26088e+06	5.44835e+06	0.234214	-2.0941	-2.59669	0.18351	0	1201.5835	F8W8M4;A0A0A0MRL6;O14639-2;O14639-6;O14639;O14639-3;O14639-5;J3QSX6;O14639-4	no	no	2	0.0023892	93.598	By matching	By matching	By matching	By MS/MS	By MS/MS	By MS/MS	64797000	1375300	7095700	6153100	18334000	5460800	26379000	1854	137;1052	2107		25;26	210
TNKS1BP1	182 kDa tankyrase-1-binding protein	674148	641034	2.26816e+06	3.71245e+06	3.26354e+06	2.41457e+06	2.62062	1.38991	1.02783	0.0481575	0	986.48214	Q9C0C2;E9PKK0	yes	no	2	0.001208	110.38	By MS/MS	By MS/MS	By MS/MS			By MS/MS	11440000	3796900	3189300	2726900	0	0	1726900	1862	2064	2115			3548
SEMA4B	Semaphorin-4B	1.25255e+08	6.83548e+07	1.31324e+08	1.01032e+08	1.1033e+08	4.45902e+07	0.787705	-0.344274	-0.776287	0.468036	0	1349.6212	J3KNP4;Q9NPR2	yes	no	2;3	6.09e-104	222.81	By MS/MS	By MS/MS	By MS/MS	By MS/MS	By MS/MS	By MS/MS	540540000	103330000	107820000	50358000	132670000	46378000	99986000	1865	956	2118			1483;1484;1485;4915
PLEC	Plectin	1.12726e+06	641034	3.63859e+06	3.00602e+06	2.69624e+06	5.53557e+06	2.07843	1.05549	0.679933	0.207235	0	1781.7857	Q15149;Q15149-7;Q15149-8;Q15149-9;Q15149-5;Q15149-6;Q15149-3;Q15149-2;Q15149-4	no	no	2	5.19e-12	144.08	By MS/MS	By MS/MS	By MS/MS	By MS/MS		By MS/MS	15925000	3074400	2634900	6251600	1194000	0	2770300	1869	1594;1595	2122			2590;2591
		2.09365e+06	2.76261e+06	275715	3.53459e+06	1.30622e+06	892761	1.11722	0.15992	-0.25176	0.865126	0	2504.0834	Q96LW7-2	yes	yes	3	4.37e-05	77.509	By MS/MS	By matching		By MS/MS	By matching	By matching	9193400	3615000	1276500	0	2217600	1874400	209920	1871	1974	2124			3382
TMPO	Lamina-associated polypeptide 2, isoforms beta/gamma;Thymopoietin;Thymopentin	3.94788e+06	1.83422e+06	622774	3.71753e+06	803079	3.11737e+06	1.19253	0.25402	-0.153864	0.770607	0	1791.9519	G5E972;P42167;H0YJH7	yes	no	2;3	0.00056592	87.668	By matching	By matching	By MS/MS	By MS/MS	By MS/MS		13534000	3802100	784810	3520600	4181600	1244500	0	1873	800	2126			1225
PARD6B	Partitioning defective 6 homolog beta	9.77811e+06	374479	1.01742e+07	1.98455e+06	4.48298e+06	4.81082e+06	0.554852	-0.849826	-1.30223	0.44882	0	1402.6333	Q9BYG5-2;Q9BYG5	yes	no	2	3.24e-24	174.95	By MS/MS	By MS/MS	By matching	By MS/MS	By matching	By MS/MS	30201000	2029700	4381000	5433100	10357000	254080	7746300	1881	2055	2134;2135		452	3524
TBC1D10B	TBC1 domain family member 10B	674148	641034	622774	1.12882e+06	1.68227e+06	795660	1.86111	0.896164	0.514178	0.163945	0	1153.5992	Q4KMP7	yes	yes	3	0.0078177	77.644	By MS/MS	By MS/MS	By MS/MS	By MS/MS			3697000	1154500	1644000	898580	0	0	0	1882	1643	2136			2715
CLN6	Ceroid-lipofuscinosis neuronal protein 6	674148	783151	1.00368e+07	5.33562e+06	1.91885e+07	892761	2.2113	1.14489	0.772939	0.513763	0	1098.5054	A0A1B0GU90;A0A1B0GW73;H3BNF1;A0A1B0GTV3;A0A0S2Z5D0;H3BUV4;A0A1B0GUD2;H3BUT1;A0A1B0GTU6;Q9NWW5;Q9NWW5-2	yes	no	2	3.78e-56	202.05	By matching	By MS/MS			By matching	By matching	32382000	5457000	18752000	0	0	531360	7641700	1885	232	2140			390
TNKS1BP1	182 kDa tankyrase-1-binding protein	8.49431e+06	3.09437e+06	6.22735e+06	4.79776e+06	1.38051e+07	8.32779e+06	1.51159	0.59607	0.201981	0.387471	0	1236.6211	Q9C0C2	yes	yes	2	4.91e-05	150.26	By MS/MS	By MS/MS	By MS/MS	By MS/MS	By MS/MS	By MS/MS	43641000	4906900	13491000	9405000	8997200	2099500	4741300	1896	2064	2150	313		3549;3550
ATG9A	Autophagy-related protein 9A	2.71733e+06	3.02731e+06	622774	4.49318e+06	2.72755e+06	892761	1.27422	0.349616	-0.054413	0.676137	0	2249.06	Q7Z3C6;H7C152;Q7Z3C6-2	yes	no	3	0.0016648	67.76	By matching	By MS/MS		By matching	By MS/MS		12193000	4595400	2665500	0	2878200	2054000	0	1898	1761	2152			2922
ATG9A	Autophagy-related protein 9A	674148	5.4244e+06	622774	5.0421e+06	2.95554e+06	5.77819e+06	2.04957	1.03532	0.658947	0.281902	1	2348.1285	Q7Z3C6;H7C152;Q7Z3C6-2	yes	no	3	0.00015549	80.002	By MS/MS	By MS/MS	By MS/MS		By matching		18251000	5156800	2888300	6525600	0	3680400	0	1899	1761	2153			2922
CD276	CD276 antigen	4.50301e+07	641034	4.45922e+07	2.46062e+07	3.73517e+07	1.8616e+07	0.892655	-0.163826	-0.588562	0.852538	1	1429.5957	H0YN29;H0YL10;A0A0C4DGH0;Q5ZPR3-2;Q5ZPR3	yes	no	2	2.04e-08	145.83	By MS/MS	By MS/MS	By MS/MS	By MS/MS		By MS/MS	164340000	25166000	36502000	21024000	47696000	0	33951000	1905	199	2159			330
FRMD6	FERM domain-containing protein 6	674148	2.84043e+06	1.91892e+06	1.69152e+07	676653	2.30982e+07	7.48875	2.90473	2.60375	0.220041	0	1054.5407	G3V4T7;Q96NE9-3;Q96NE9-2;Q96NE9	yes	no	2	6.16e-38	197.21	By MS/MS	By MS/MS	By MS/MS		By MS/MS	By MS/MS	47435000	17300000	661260	26086000	0	1927200	1461000	1909	784	2164			1202;1203
TJP1	Tight junction protein ZO-1	6.19457e+07	6.11004e+06	3.62545e+07	3.59472e+07	4.50867e+07	1.29411e+07	0.900918	-0.150532	-0.574732	0.865137	0	1306.6378	G3V1L9;Q07157;A0A087X0K9;G5E9E7;Q07157-2	yes	no	2;3	2.52e-18	176.87	By MS/MS	By MS/MS	By MS/MS	By MS/MS	By MS/MS	By MS/MS	192800000	36765000	44061000	14615000	65613000	4145600	27603000	1910	761	2165	114		1171;1172
CDC42BPB	Serine/threonine-protein kinase MRCK beta	100632	641034	1.25371e+06	837527	922076	1.63156e+06	1.69951	0.765121	0.37785	0.331861	0	2139.9682	Q9Y5S2	yes	yes	3	0.00041799	74.662	By MS/MS	By MS/MS	By MS/MS	By matching		By MS/MS	4661400	856580	901100	1842600	106590	0	954530	1915	2276	2169;2170			3965;3966
HNRNPH1;HNRNPH2	Heterogeneous nuclear ribonucleoprotein H2;Heterogeneous nuclear ribonucleoprotein H;Heterogeneous nuclear ribonucleoprotein H, N-terminally processed	7.12876e+06	641034	622774	5.64821e+06	7.62005e+06	7.48474e+06	2.47278	1.30614	0.940684	0.190641	0	1683.7601	E5RGH4;E5RGV0;D6RIU0;D6RBM0;E9PCY7;G8JLB6;P55795;P31943;E7EQJ0;D6RAM1;H0YAQ2;D6R9T0;D6RFM3;D6RIT2;D6RDU3;D6RJ04;D6RIH9	yes	no	2;3	2.23e-05	101.75	By MS/MS	By MS/MS	By MS/MS	By MS/MS			29227000	5776700	7446700	8452900	7550800	0	0	1919	515	2174			812
MYOF	Myoferlin	1.26539e+07	1.28959e+07	4.54564e+06	8.64425e+06	2.22236e+07	1.3367e+07	1.46982	0.555641	0.159921	0.391233	1	1219.6925	Q9NZM1-6;Q9NZM1-3;Q9NZM1;Q9NZM1-2;Q9NZM1-5	yes	no	2;3	0.00039291	120.53	By matching	By MS/MS	By MS/MS	By MS/MS	By MS/MS	By MS/MS	71269000	8840900	21718000	15096000	13403000	8749700	3460900	1920	2174	2175			3748
ADAM9	Disintegrin and metalloproteinase domain-containing protein 9	7.12668e+06	1.31262e+07	5.26185e+07	1.70707e+07	6.57313e+06	1.48909e+07	0.528803	-0.919197	-1.3744	0.509219	0	988.54541	Q13443	yes	yes	2;3	0.00010638	147.73	By MS/MS	By MS/MS	By MS/MS	By MS/MS	By MS/MS	By MS/MS	97216000	17459000	6423600	16817000	7548600	8906000	40062000	1926	1545	2181;2182			2506;4529
UBR4	E3 ubiquitin-protein ligase UBR4	642002	4.92535e+06	2.53859e+06	7.12355e+06	3.07413e+06	9.32748e+06	2.40875	1.26828	0.901304	0.170081	0	992.54033	Q5T4S7-3;Q5T4S7-4;Q5T4S7;Q5T4S7-2;X6RE05;A0A0A0MSW0	yes	no	2	9.28e-05	151.83	By MS/MS	By MS/MS	By MS/MS	By matching	By MS/MS	By MS/MS	26778000	7285600	3004200	10534000	680010	3341800	1932800	1927	1678	2183			2774;2775
SH3GL1	Endophilin-A2	9.82248e+06	1.93783e+06	2.46254e+06	5.06097e+06	8.81749e+06	2.72032e+06	1.16705	0.222865	-0.186275	0.812582	0	837.43447	Q99961-3;Q99961-2;Q99961	yes	no	2	1.82e-05	148.52	By MS/MS	By MS/MS	By MS/MS	By MS/MS	By MS/MS	By matching	30459000	5176100	8616900	3072200	10404000	1314800	1874900	1928	2022	2184			3472;3473
MKI67	Antigen KI-67	6.23365e+06	641034	3.00131e+06	5.61536e+06	4.95267e+06	5.07291e+06	1.58373	0.663329	0.271952	0.357383	1	1913.9404	P46013;P46013-2	yes	no	2;3	4.53e-24	156.57	By MS/MS	By MS/MS	By MS/MS	By MS/MS		By MS/MS	25200000	5743100	4840000	5729100	6602700	0	2285100	1929	1374	2185			2150
INCENP	Inner centromere protein	1.61886e+06	641034	622774	1.49489e+06	1.40926e+06	1.03511e+06	1.36653	0.45052	0.0505607	0.404689	0	923.51886	Q9NQS7-2;Q9NQS7	yes	no	2	0.0005065	118.23	By MS/MS	By MS/MS	By MS/MS	By MS/MS			5789700	1528900	1377200	1169000	1714700	0	0	1941	2131	2198			3677
PALLD	Palladin	3.65124e+07	2.99946e+07	2.8764e+07	4.14892e+07	3.57615e+07	4.4012e+07	1.27282	0.348027	-0.0560657	0.0647561	0	1189.5826	Q8WX93-4;Q8WX93-8;Q8WX93-3;Q8WX93-2;Q8WX93-9;Q8WX93-5;Q8WX93	yes	no	2	1.49e-128	237.76	By MS/MS	By MS/MS	By MS/MS	By MS/MS	By MS/MS	By MS/MS	208010000	42433000	34948000	49705000	38674000	20351000	21900000	1942	1910	2199			3247
PTPN14	Tyrosine-protein phosphatase non-receptor type 14	5.01103e+07	2.04823e+07	4.82395e+07	4.88888e+07	4.84164e+07	3.3985e+07	1.10484	0.143835	-0.268493	0.725375	0	1497.7246	Q15678	yes	yes	2;3	7.39e-55	195.71	By MS/MS	By MS/MS	By MS/MS	By MS/MS	By MS/MS	By MS/MS	239400000	50001000	47315000	38381000	53077000	13897000	36728000	1944	1610	2201;2202			2628;2629
HNRNPD	Heterogeneous nuclear ribonucleoprotein D0	3.7161e+07	5.72979e+06	3.76284e+07	3.01628e+07	2.38618e+07	7.24841e+07	1.57116	0.651834	0.259994	0.460611	1	1970.8566	D6RD83;D6RAF8;Q14103-3;Q14103	yes	no	2;3	3.36e-07	131.41	By MS/MS	By MS/MS	By MS/MS	By MS/MS	By MS/MS	By MS/MS	207930000	30849000	23319000	81860000	39361000	3887600	28649000	1945	510	2203;2204	69;70		805;806;807
DDX54	ATP-dependent RNA helicase DDX54	2.74008e+06	259002	3.33597e+06	1.77883e+06	3.43924e+06	892761	0.964606	-0.0519881	-0.472214	0.953549	1	1578.6394	Q8TDD1;Q8TDD1-2	yes	no	2;3	7.11e-07	142.32	By MS/MS	By matching		By MS/MS	By matching	By MS/MS	10798000	1819300	3361000	0	2902300	175730	2539900	1948	1889	2207			3200
EIF3K	Eukaryotic translation initiation factor 3 subunit K	7.61573e+06	641034	1.72637e+07	3.6925e+06	9.01201e+06	892761	0.532799	-0.908336	-1.3631	0.514593	0	1485.6657	K7EK53;A0A087WVB9;K7ERF1;Q9UBQ5	yes	no	2	0.0039649	79.492	By matching	By MS/MS		By matching		By matching	33794000	3776500	8807000	0	8066600	0	13144000	1950	40	2209		5	79
LRRFIP1	Leucine-rich repeat flightless-interacting protein 1	2.69892e+06	641034	622774	1.74236e+06	4.1586e+06	2.0982e+06	2.0186	1.01336	0.636097	0.2584	0	1299.6307	Q32MZ4-3;Q32MZ4-2;Q32MZ4	yes	no	2	1.14e-06	142.39	By MS/MS	By MS/MS	By MS/MS	By MS/MS			11074000	1782000	4064000	2369600	2858700	0	0	1952	1638	2211			2688
BCLAF1	Bcl-2-associated transcription factor 1	1.37169e+06	5.48734e+06	1.73793e+06	4.80636e+06	2.23996e+06	4.51321e+06	1.34461	0.427185	0.0262846	0.564015	0	1000.5553	A0A1W2PQ43;E9PQN2;E9PKI6;E9PK91;Q9NYF8-4;Q9NYF8-3;Q9NYF8-2;Q9NYF8;E9PK09	yes	no	2	0.0036301	98.898	By MS/MS	By MS/MS	By MS/MS	By matching	By MS/MS	By matching	18701000	4915700	2189000	5097000	1452900	3723100	1323200	1954	269	2213			491
STK11	Serine/threonine-protein kinase STK11	3.2499e+06	641034	7.50243e+06	5.60225e+06	5.66262e+06	7.7116e+06	1.66557	0.736019	0.347574	0.334213	0	1319.6721	K7EMR0;K7EQN8;K7EP59;Q15831-2;Q15831	yes	no	2	2.89e-06	155.99	By MS/MS	By MS/MS	By MS/MS	By MS/MS		By MS/MS	29127000	5729700	5533800	8709100	3442300	0	5712100	1958	1003	2217			1534
ATP2B1	Plasma membrane calcium-transporting ATPase 1;Calcium-transporting ATPase	4.82703e+06	3.88687e+06	622774	6.31465e+06	774223	2.33718e+07	3.26248	1.70597	1.35664	0.409805	0	2535.15	P20020-6;P20020-3;P20020-4;P20020;E7ERY9;A0A0U1RQU3;H0YHH6	yes	no	2;3	7.29e-08	112.39	By MS/MS		By MS/MS	By MS/MS	By matching		40603000	6458300	0	26395000	5112800	2637200	0	1963	1281	2222			2018;4437
ATP2B1	Plasma membrane calcium-transporting ATPase 1;Calcium-transporting ATPase	931465	6.01837e+06	622774	3.90399e+07	774223	6.01505e+07	13.2008	3.72255	3.45456	0.217393	1	2691.2511	P20020-6;P20020-3;P20020-4;P20020;E7ERY9;A0A0U1RQU3;H0YHH6	yes	no	3;4	3.59e-81	181.65	By MS/MS		By MS/MS	By matching	By MS/MS		112930000	39928000	0	67931000	986610	4083400	0	1964	1281	2223			2018;4437
HSP90AB1;HSP90AB2P	Heat shock protein HSP 90-beta;Putative heat shock protein HSP 90-beta 2	5.29785e+07	5.39389e+07	5.01624e+07	3.13273e+07	6.30636e+07	3.96343e+07	0.85323	-0.228994	-0.656358	0.504173	0	1493.6005	P08238;Q58FF8	yes	no	2	1.97e-104	222.56	By MS/MS	By MS/MS	By MS/MS	By MS/MS	By MS/MS	By MS/MS	269330000	32040000	61629000	44761000	56115000	36597000	38192000	1965	1216	2224			1904
HSP90AB1;HSP90AB2P	Heat shock protein HSP 90-beta;Putative heat shock protein HSP 90-beta 2	1.13519e+09	2.79798e+08	1.15597e+09	3.6311e+08	6.04788e+08	2.30052e+08	0.465954	-1.10174	-1.56431	0.249492	1	1736.7224	P08238;Q58FF8	yes	no	2;3	1.09e-237	264.31	By MS/MS	By MS/MS	By MS/MS	By MS/MS	By MS/MS	By MS/MS	3494600000	371370000	591030000	259810000	1202400000	189840000	880120000	1966	1216	2225			1904
HSP90AB1;HSP90AB2P	Heat shock protein HSP 90-beta;Putative heat shock protein HSP 90-beta 2	5.82967e+08	1.75566e+08	6.25861e+08	5.71479e+08	1.74397e+08	3.80971e+08	0.813964	-0.296962	-0.727068	0.665652	2	1864.8174	P08238;Q58FF8	yes	no	2;3;4	1.54e-87	202.63	By MS/MS	By MS/MS	By MS/MS	By MS/MS	By MS/MS	By MS/MS	2398300000	584480000	170430000	430250000	617480000	119120000	476510000	1967	1216	2226			1904
ADD3	Gamma-adducin	1.87292e+07	7.33571e+06	7.67251e+06	6.68082e+06	1.64226e+07	1.03794e+07	0.992454	-0.0109277	-0.429497	0.986513	1	1769.9047	Q9UEY8-2;Q9UEY8	yes	no	2;3	3.31e-23	156.11	By matching	By MS/MS	By MS/MS	By MS/MS	By MS/MS	By MS/MS	65261000	6832800	16049000	11722000	19838000	4977200	5841600	1969	2197	2228;2229			3801;3802;3803;3804
EIF5B	Eukaryotic translation initiation factor 5B	674148	641034	7.38422e+06	1.22454e+06	3.15395e+06	2.45026e+06	0.784968	-0.349294	-0.781511	0.81013	0	1065.5706	A0A087WUT6;O60841	yes	no	2	0.0095025	78.548	By matching	By MS/MS	By matching			By matching	12724000	1252400	3082200	2767200	0	0	5622100	1973	32	2234			44
HSPH1	Heat shock protein 105 kDa	7.22732e+06	1.14202e+07	5.24832e+07	8.46444e+06	6.99544e+06	1.22017e+07	0.388883	-1.36259	-1.83567	0.421428	1	970.54475	Q92598-2;Q92598-3;Q92598;Q5TBM3;A0A0A0MSM0;Q92598-4	yes	no	2	0.0031949	118.23	By MS/MS	By MS/MS	By MS/MS	By MS/MS	By MS/MS	By MS/MS	84635000	8657000	6836300	13780000	7655200	7748500	39959000	1974	1921	2235			3274
CDK1;CDC2;CDK2;CDK3	Cyclin-dependent kinase 1;Cyclin-dependent kinase 2;Cyclin-dependent kinase 3	5.09468e+07	3.05944e+07	6.91624e+07	9.30473e+07	2.72601e+07	5.27374e+07	1.14825	0.199431	-0.210655	0.757533	0	1184.6077	E5RIU6;A0A087WZZ9;A0A024QZP7;P06493-2;P06493;G3V317;K7ELV5;E7ESI2;G3V5T9;P24941-2;P24941;Q00526	yes	no	2	0.0010229	144.7	By MS/MS	By MS/MS	By MS/MS	By MS/MS	By MS/MS	By MS/MS	308740000	95164000	26640000	59559000	53963000	20758000	52658000	1981	1	2242;2243			4050;4775
OSBPL3	Oxysterol-binding protein-related protein 3	4.02425e+06	1.5763e+06	622774	1.60636e+06	774223	1.42347e+06	0.611257	-0.710148	-1.15692	0.512813	0	1562.8668	Q9H4L5-5;Q9H4L5;Q9H4L5-6;Q9H4L5-2	no	no	2;3	0.00011819	106.76	By MS/MS		By MS/MS	By MS/MS	By MS/MS		8582500	1642900	0	1607600	4262500	1069500	0	1986	2089;2090	2248			3602
PDLIM4	PDZ and LIM domain protein 4	1.24462e+07	4.72402e+07	7.50321e+06	4.83794e+07	7.79564e+06	4.05923e+07	1.44021	0.526283	0.12938	0.605917	0	1764.8642	C9J542;P50479-2;P50479	yes	no	2;3	3.07e-79	206.13	By MS/MS	By MS/MS	By MS/MS	By MS/MS	By MS/MS	By MS/MS	153890000	49480000	7618300	45843000	13183000	32052000	5712700	1987	427	2249			693;4159
CAD	CAD protein;Glutamine-dependent carbamoyl-phosphate synthase;Aspartate carbamoyltransferase;Dihydroorotase	3.20949e+06	641034	622774	2.34163e+06	7.31849e+06	2.97268e+06	2.82405	1.49776	1.14004	0.221903	1	1615.8318	F8VPD4;P27708	yes	no	2;3	0.0034895	88.311	By MS/MS	By MS/MS	By matching	By matching			16304000	2394900	7152000	3357200	3399500	0	0	1988	708	2250			1088
TOP2A	DNA topoisomerase 2-alpha	4.77208e+06	1.3598e+07	622774	6.14413e+06	1.65556e+06	9.30534e+06	0.900604	-0.151036	-0.575256	0.895332	1	2285.1023	P11388;P11388-2;P11388-3;P11388-4	yes	no	3	0.00035736	83.229	By MS/MS	By matching	By MS/MS	By MS/MS	By MS/MS		32691000	6283900	1617900	10509000	5054600	9226100	0	2005	1241	2267			1939;4423
KIAA0319L	Dyslexia-associated protein KIAA0319-like protein	4.5556e+06	6.09958e+06	622774	2.97766e+06	1.45776e+06	5.82635e+06	0.909897	-0.136224	-0.559847	0.878554	1	1914.9898	C9J519;E7EN73;Q8IZA0-3;Q8IZA0-2;Q8IZA0	yes	no	2;3	0.00017212	114.29	By MS/MS	By matching	By MS/MS	By MS/MS	By MS/MS		20014000	3045400	1424600	6580000	4825300	4138500	0	2008	426	2270			692;4158
TAOK2	Serine/threonine-protein kinase TAO2	3.33685e+06	641034	2.91134e+06	1.30853e+06	1.11261e+06	2.18054e+06	0.667954	-0.582179	-1.02379	0.467143	0	1495.7518	Q9UL54-3;Q9UL54	yes	no	2	0.0015986	89.507	By matching	By matching	By matching	By MS/MS		By matching	10639000	1338300	1087300	2462600	3534400	0	2216600	2012	2220	2274			3845
RPL4	60S ribosomal protein L4	1.1605e+07	7.8013e+06	3.70597e+06	7.47075e+06	7.21555e+06	6.19444e+06	0.90345	-0.146483	-0.57052	0.776844	1	1082.6448	P36578;H3BM89	yes	no	2	0.00031869	126.03	By MS/MS	By MS/MS	By MS/MS	By MS/MS	By MS/MS	By MS/MS	42094000	7640700	7051400	6995700	12292000	5293100	2821600	2014	1349	2276			2113
ARHGEF2	Rho guanine nucleotide exchange factor 2	8.56021e+06	3.23911e+06	5.22271e+06	5.35782e+06	6.73205e+06	1.66095e+06	0.807825	-0.307886	-0.738432	0.641548	0	1363.6766	V9GYM8;Q92974-3;Q92974-2;Q92974;V9GYF5;V9GYG5;V9GZ14	yes	no	2	0.0037095	88.101	By MS/MS	By matching	By MS/MS	By MS/MS	By MS/MS	By matching	29175000	5479700	6578900	1875800	9067000	2197700	3976400	2021	1935	2283		432	3300
POU2F1	POU domain protein;POU domain, class 2, transcription factor 1	4.885e+06	2.51971e+06	6.30208e+06	3.12892e+06	5.20869e+06	892761	0.673416	-0.57043	-1.01157	0.421348	0	1427.7256	A0A0C4DG88;A0A0A0MT46;P14859-4;P14859-5;P14859-3;P14859;P14859-2;P14859-6	yes	no	2	0.00056266	98.253	By matching	By matching		By MS/MS	By MS/MS	By MS/MS	19972000	3200100	5090200	0	5174200	1709600	4798200	2028	165	2290			270;271;272;273;4089
RAB34	Ras-related protein Rab-34	3.22516e+06	641034	4.92535e+06	9.20294e+06	6.72263e+06	7.3915e+06	2.65222	1.4072	1.04582	0.0392406	0	1539.7417	C9JY26;Q9BZG1-4;Q9BZG1-2;Q9BZG1	yes	no	2	5.41e-07	141.06	By MS/MS	By MS/MS	By MS/MS	By MS/MS		By MS/MS	31496000	9412300	6569700	8347600	3416100	0	3750000	2029	482	2291;2292			765;766
EIF5B	Eukaryotic translation initiation factor 5B	2.69108e+06	641034	2.30546e+06	4.92799e+06	4.06088e+06	8.00433e+06	3.01428	1.59181	1.23788	0.0671387	0	1955.8345	A0A087WUT6;O60841	yes	no	2	0.0017006	76.311	By matching	By MS/MS	By MS/MS	By MS/MS		By matching	22654000	5040100	3968500	9039700	2850400	0	1755300	2030	32	2293;2294			45;46;47
KIAA1217	Sickle tail protein homolog	3.0151e+06	641034	3.80145e+06	2.36099e+06	6.05924e+06	1.55895e+06	1.33813	0.420213	0.0190316	0.646377	0	955.53385	Q5T5P2;Q5T5P2-9;Q5T5P2-2;Q5T5P2-7;Q5T5P2-10	yes	no	2	0.0058024	84.821	By matching	By MS/MS	By matching	By MS/MS		By MS/MS	16185000	2414700	5921400	1760600	3193600	0	2894300	2031	1679	2295			2777
PPP1R12C	Protein phosphatase 1 regulatory subunit 12C	451509	3.4991e+06	2.19868e+06	853098	2.70453e+06	892761	0.723724	-0.466488	-0.903431	0.628997	1	2428.2234	K7ER83;K7EL81;Q9BZL4-5;Q9BZL4-2;Q9BZL4-3;Q9BZL4-4;Q9BZL4	yes	no	3	7.79e-06	80.293		By MS/MS		By matching	By matching	By MS/MS	7169300	0	2643000	0	478240	2374100	1674000	2034	997	2298			1531
TP53BP2	Apoptosis-stimulating of p53 protein 2	8.3071e+06	2.924e+07	622774	1.70912e+07	6.91491e+06	2.12317e+07	1.18517	0.245095	-0.163149	0.821409	1	1007.6128	Q13625-2;Q13625;Q13625-3	yes	no	2	0.0026045	112.94	By MS/MS	By MS/MS	By MS/MS	By matching	By matching	By MS/MS	76854000	17480000	6757600	23978000	8798900	19839000	0	2036	1554	2300			2527;4532
MFSD6	Major facilitator superfamily domain-containing protein 6	1.74159e+06	3.13019e+06	622774	4.58588e+06	774223	1.10559e+06	1.17674	0.234801	-0.173858	0.833067	0	2829.4946	Q6ZSS7;C9IYL1;H7C0X2	yes	no	3	1.1e-05	72.805	By MS/MS		By matching	By MS/MS	By MS/MS		9907300	4690200	0	1248600	1844700	2123800	0	2040	1743	2304		392	2902;2903
PPP1R2;PPP1R2P3	Protein phosphatase inhibitor 2-like protein 3;Protein phosphatase inhibitor 2	2.4087e+06	6.01071e+06	6.54415e+06	7.32936e+06	6.27341e+06	5.37884e+06	1.26852	0.34315	-0.0611391	0.420188	0	2162.9087	E7EMN6;Q6NXS1;P41236	yes	no	2	0.00045033	84.297	By MS/MS	By MS/MS	By MS/MS	By MS/MS	By MS/MS	By MS/MS	31313000	7496100	6130700	6074600	2551300	4078200	4982500	2045	545	2309;2310			844;845
PRKCDBP	Protein kinase C delta-binding protein	175632	641034	622774	2.21951e+06	2.0131e+06	1.77952e+06	4.17671	2.06237	1.72741	0.00174662	0	1000.5665	E9PIE3;Q969G5	yes	no	2	0.0010147	109.72	By MS/MS	By MS/MS	By matching	By matching			6433000	2270000	1967300	2009700	186030	0	0	2048	614	2313			954
EPS8	Epidermal growth factor receptor kinase substrate 8	3.12065e+06	5.0325e+06	7.79256e+06	6.86092e+06	1.08375e+07	6.25403e+06	1.50213	0.587007	0.192553	0.2484	0	1851.7759	Q12929;Q12929-2	yes	no	2	1.51e-49	176.89	By MS/MS	By MS/MS	By MS/MS	By MS/MS	By MS/MS	By MS/MS	37324000	7017000	10591000	7063000	3305400	3414500	5933000	2054	1520	2319			2448;2449;2450;2451
AHNAK	Neuroblast differentiation-associated protein AHNAK	2.16163e+07	4.54804e+07	1.58609e+07	2.50355e+07	1.26917e+07	8.59812e+07	1.49122	0.576497	0.181619	0.621647	0	1499.762	Q09666	yes	yes	2;3	8.19e-05	128.95	By MS/MS	By MS/MS	By MS/MS	By MS/MS	By MS/MS	By MS/MS	200940000	25605000	12403000	97103000	22896000	30858000	12076000	2055	1510	2320			2410
TMEM163	Transmembrane protein 163	1.8429e+07	1.25603e+07	1.28407e+07	2.98724e+07	2.46221e+07	2.11245e+07	1.72528	0.786834	0.400439	0.0325017	0	1538.6849	Q8TC26	yes	yes	2	6.76e-87	217.2	By MS/MS	By MS/MS	By MS/MS	By MS/MS	By MS/MS	By MS/MS	116290000	30552000	24062000	23857000	19520000	8522000	9776500	2059	1881	2324;2325			3190;3191;3192
PLEKHA4	Pleckstrin homology domain-containing family A member 4	674148	641034	1.0061e+06	952814	745806	1.10674e+06	1.20854	0.273267	-0.133841	0.361657	0	1016.5138	M0R0J1;Q9H4M7-2;Q9H4M7	yes	no	2	0.0043136	93.096	By MS/MS	By MS/MS	By MS/MS			By matching	3719200	974490	728840	1249900	0	0	766010	2060	1028	2326			1558
LMO7	LIM domain only protein 7	1.16559e+07	4.56912e+06	1.41732e+07	9.75146e+06	1.21801e+07	4.26989e+06	0.861939	-0.214342	-0.641116	0.725792	0	956.5291	E9PMS6;F8WD26;J3KP06;Q8WWI1-3;Q8WWI1-4;Q8WWI1-2;Q8WWI1;A0A0A0MTE2;E9PMT2;Q8WWI1-5;E9PMP7;H0Y424;H0YDG6	yes	no	2	0.0014706	145.99	By MS/MS	By MS/MS	By MS/MS	By MS/MS	By MS/MS	By matching	52936000	9973300	11903000	4822200	12346000	3100100	10791000	2063	641	2329			4224
AHNAK	Neuroblast differentiation-associated protein AHNAK	8.18795e+07	2.1707e+07	622774	3.93567e+07	4.71056e+07	9.87116e+07	1.77694	0.829396	0.444717	0.431514	1	1592.8596	Q09666	yes	yes	2;3	1.93e-31	180.56	By MS/MS	By MS/MS	By MS/MS	By MS/MS	By MS/MS		299220000	40252000	46034000	111480000	86727000	14728000	0	2067	1510	2333;2334		341	2411
AHNAK	Neuroblast differentiation-associated protein AHNAK	1.03276e+07	3.04426e+07	2.18252e+07	2.57717e+07	1.13922e+07	5.01438e+07	1.39479	0.480052	0.0812842	0.563577	0	1488.7494	Q09666	yes	yes	2	1.47e-43	191.89	By MS/MS	By MS/MS	By MS/MS	By MS/MS	By MS/MS	By MS/MS	142330000	26358000	11133000	56630000	10939000	20655000	16617000	2068	1510	2335;2336		342	2412;2413
AHNAK	Neuroblast differentiation-associated protein AHNAK	2.34478e+07	6.14674e+07	1.90447e+07	8.77468e+07	7.27694e+07	3.81555e+07	1.91104	0.934359	0.553914	0.188794	0	1472.7545	Q09666	yes	yes	2;3	3.18e-09	145.61	By MS/MS	By MS/MS	By MS/MS	By MS/MS	By MS/MS	By MS/MS	284990000	89743000	71114000	43091000	24836000	41705000	14500000	2069	1510	2337;2338		343	2414;2415
ZC3H14	Zinc finger CCCH domain-containing protein 14	2.95062e+06	3.37308e+06	622774	3.54456e+06	2.64118e+06	4.94842e+06	1.60285	0.680641	0.289963	0.272054	2	1884.968	H0YJA2;Q6PJT7-5;Q6PJT7-9;Q6PJT7-2;Q6PJT7;A0A087WTC9;G3V5I6;G3V256;Q6PJT7-10;Q6PJT7-4;Q6PJT7-3;Q6PJT7-11	yes	no	3	0.0017595	81.526	By MS/MS	By MS/MS	By MS/MS	By matching	By MS/MS		17209000	3625200	2581100	5588500	3125300	2288600	0	2070	867	2339			1354
RAI14	Ankycorbin	1.67749e+06	5.48439e+06	622774	6.00225e+06	2.3781e+06	3.41612e+06	1.51535	0.599651	0.205707	0.508487	2	1540.8461	Q9P0K7-3;Q9P0K7;Q9P0K7-2;Q9P0K7-4	no	no	3	0.010482	83.964	By MS/MS	By MS/MS	By matching	By matching	By MS/MS		17819000	6138800	2324000	3858000	1776800	3721100	0	2071	2178;2179	2340			4733
S100A11	Protein S100-A11;Protein S100-A11, N-terminally processed	9.35515e+06	330499	6.34096e+06	2.2551e+06	5.03514e+06	486120	0.485216	-1.0433	-1.50351	0.42333	0	1018.4931	P31949	yes	yes	2	0.00042694	127.46	By MS/MS	By MS/MS	By matching	By MS/MS	By matching	By MS/MS	22737000	2306400	4920600	549000	9909000	224240	4827800	2076	1329	2345;2346			2089;2090
IGF2BP2	Insulin-like growth factor 2 mRNA-binding protein 2	7.49375e+06	3.3296e+06	6.97075e+06	1.88756e+07	7.28718e+06	1.76712e+07	2.4634	1.30065	0.934978	0.130466	0	1899.9214	F8W930;Q9Y6M1-5;Q9Y6M1-6;Q9Y6M1-3;Q9Y6M1-4;Q9Y6M1-1;Q9Y6M1	yes	no	2;3	3.72e-07	134.88	By MS/MS	By MS/MS	By MS/MS	By MS/MS	By MS/MS	By MS/MS	61888000	19305000	7121400	19957000	7937400	2259100	5307300	2082	735	2352			1130;1131;1132
FLOT1	Flotillin-1	3.63915e+06	1.90762e+06	3.65251e+06	2.1012e+06	3.23458e+06	1.92509e+06	0.789287	-0.341379	-0.773276	0.419515	0	1378.7126	O75955-2;O75955;A0A140T974;A0A140T9W4;A0A140T9R1	yes	no	2	0.0021364	97.417	By matching	By matching	By matching	By MS/MS	By MS/MS	By MS/MS	15414000	2149000	3161000	2174100	3854600	1294300	2780900	2087	1133	2357		216	1753;4385
TTN	Titin	674148	278250	3.95315e+07	2.97756e+07	4.99217e+07	2.59149e+07	2.60874	1.38336	1.02102	0.238562	0	992.55425	A0A0A0MTS7;Q8WZ42-5;Q8WZ42-11;Q8WZ42-4;Q8WZ42-7;Q8WZ42-2;Q8WZ42;Q8WZ42-8;Q8WZ42-13;Q8WZ42-12;A0A0A0MRA3;Q8WZ42-3;Q8WZ42-10;Q8WZ42-9	yes	no	2	0.0069907	85.212	By MS/MS	By matching	By matching		By matching	By matching	138790000	30453000	48786000	29267000	0	188790	30098000	2088	174	2358	25		4804
EPB41L2	Band 4.1-like protein 2	1.24868e+07	7.50844e+06	622774	3.98544e+06	6.85893e+06	1.51521e+07	1.26086	0.334411	-0.0702304	0.727726	0	2423.2544	O43491;E9PMV8;Q6R5J7	yes	no	3	1.44e-05	93.804	By MS/MS	By matching	By MS/MS	By MS/MS	By MS/MS		46212000	4076100	6702900	17112000	13226000	5094400	0	2089	1088	2359;2360			1691;1692
NUP214	Nuclear pore complex protein Nup214	3.88717e+07	2.76482e+06	3.48833e+07	4.63877e+07	5.91742e+07	3.31872e+07	1.81324	0.858573	0.475071	0.214704	1	1361.7667	P35658-2;P35658-4;P35658;P35658-3;P35658-5;A0A0A0MSW3	no	no	2;3	0.00072097	107.98	By MS/MS	By MS/MS	By MS/MS	By MS/MS	By MS/MS	By MS/MS	212360000	47443000	57828000	37480000	41173000	1875900	26559000	2090	1344;158	2361			253
PSMA5	Proteasome subunit alpha type-5	674148	641034	5.82859e+06	4.62186e+06	6.90109e+06	5.17448e+06	2.33734	1.22487	0.856138	0.197722	0	1430.7327	P28066	yes	yes	2	0.0022358	87.789	By matching	By MS/MS	By MS/MS			By matching	21753000	4727000	6744100	5843800	0	0	4437700	2091	1313	2362		280	2056
NAA15	N-alpha-acetyltransferase 15, NatA auxiliary subunit	674148	641034	3.69966e+06	3.48003e+06	1.99918e+06	4.04161e+06	1.89853	0.924882	0.544055	0.286863	0	1860.8589	A0A0B4J1W3;Q9BXJ9	yes	no	2	0.0075258	85.176	By matching	By matching	By MS/MS			By MS/MS	12894000	3559200	1953700	4564400	0	0	2816800	2092	181	2363;2364	27		302
MAP3K11	Mitogen-activated protein kinase kinase kinase 11	1.06382e+06	641034	1.42625e+06	853098	983197	1.01439e+06	0.91044	-0.135364	-0.558952	0.72323	0	1155.6248	Q16584-2;Q16584	yes	no	2	0.00152	107.97		By MS/MS	By matching	By MS/MS		By MS/MS	4319100	0	960830	1145600	1126800	0	1085900	2093	1622	2365			2651
NUF2	Kinetochore protein Nuf2	1.80324e+06	3.77309e+06	3.24968e+06	3.71323e+06	2.00337e+06	3.09957e+06	0.998885	-0.00160954	-0.419803	0.996821	1	1027.5914	E9PQC4;Q9BZD4	yes	no	2	0.0005745	121.61	By MS/MS	By MS/MS	By MS/MS	By MS/MS	By MS/MS	By MS/MS	16200000	3797700	1957800	3500500	1910000	2560000	2474200	2096	652	2368			1027
TOMM20	Mitochondrial import receptor subunit TOM20 homolog	674148	3.12223e+07	6.63438e+06	2.00978e+07	363878	6.02727e+06	0.687474	-0.540623	-0.980556	0.737777	0	1374.6515	Q15388	yes	yes	2	0.00027549	118.76	By MS/MS	By matching	By matching		By MS/MS	By MS/MS	53952000	20555000	355600	6806900	0	21184000	5051200	2102	1603	2374			2621;2622
NUMB	Protein numb homolog	5.05371e+06	1.02789e+07	622774	8.9016e+06	1.65024e+06	6.93319e+06	1.09587	0.13208	-0.280722	0.892601	0	3943.9222	G3V3Z8;P49757-3;P49757;P49757-4;P49757-2	yes	no	4	4.11e-06	68.271	By MS/MS	By matching	By MS/MS	By MS/MS	By matching		30874000	9104100	1612700	7830000	5352900	6974100	0	2103	783	2375;2376		151	1193;1194;1195;1196;4262
DYRK1A;DYRK1B	Dual specificity tyrosine-phosphorylation-regulated kinase 1A;Dual specificity tyrosine-phosphorylation-regulated kinase 1B	2.67371e+07	7.30078e+06	3.48872e+07	1.91748e+07	2.48186e+07	7.13002e+06	0.741724	-0.431046	-0.866559	0.579414	0	1069.5556	Q13627-4;Q13627-3;Q13627-5;Q9Y463-2;Q9Y463-3;Q9Y463;Q13627-2;Q13627	yes	no	2	1.55e-05	157.58	By MS/MS	By MS/MS	By MS/MS	By matching	By MS/MS	By MS/MS	111750000	19611000	24254000	8052300	28320000	4953500	26562000	2111	1555	2384			4993
XRN2	5-3 exoribonuclease 2	4.34223e+06	6.84064e+06	9.95e+06	3.98856e+06	3.43689e+06	8.49497e+06	0.753349	-0.40861	-0.843219	0.488453	1	1815.7759	Q9H0D6-2;Q9H0D6	yes	no	2;3	8.13e-06	133.96	By MS/MS	By MS/MS	By MS/MS	By MS/MS	By MS/MS	By MS/MS	33848000	4079300	3358700	9593800	4599300	4641300	7575600	2117	2073	2390			3581;3582
BASP1	Brain acid soluble protein 1	674148	641034	612372	475532	284645	968875	0.897019	-0.15679	-0.581242	0.776699	2	2825.3203	P80723-2;P80723	yes	no	4	0.0073124	52.391	By matching	By matching	By matching			By MS/MS	2324900	486350	278170	1094200	0	0	466240	2119	1469	2392			4495;4496
BCLAF1	Bcl-2-associated transcription factor 1	1.70978e+06	610769	1.15789e+07	853098	1.30161e+07	2.7653e+06	1.19677	0.259151	-0.148526	0.867893	1	1440.7096	A0A1W2PQ43;E9PQN2;E9PKI6;E9PK91;Q9NYF8-4;Q9NYF8-3;Q9NYF8-2;Q9NYF8;E9PK09;E9PJA7	yes	no	2;3	4.13e-23	173.33		By matching	By MS/MS	By matching	By matching	By MS/MS	26884000	0	12720000	3123000	1811000	414400	8815800	2120	269	2393			490
DDX21	Nucleolar RNA helicase 2	1.23187e+07	983435	1.45094e+07	2.15908e+06	3.79125e+06	892761	0.246052	-2.02296	-2.52268	0.234445	1	1430.6711	Q9NR30	yes	yes	2	3.54e-06	139	By matching	By MS/MS		By matching	By matching	By MS/MS	30676000	2208200	3705000	0	13048000	667250	11047000	2122	2135	2395;2396		477	3690
RAI14	Ankycorbin	2.11886e+06	4.90398e+06	359078	5.0947e+06	774223	4.11679e+06	1.35273	0.43587	0.0353198	0.66513	1	1973.0582	Q9P0K7-3;Q9P0K7;Q9P0K7-2	yes	no	3	4.87e-07	122.14	By MS/MS		By matching	By MS/MS	By MS/MS	By matching	15705000	5210600	0	4649300	2244300	3327300	273390	2127	2178	2401			3754
SDC4	Syndecan-4	541200	641034	622774	3.13088e+06	3.09388e+06	1.25329e+06	4.14294	2.05066	1.71523	0.0923645	1	1039.4975	P31431	yes	yes	2	0.022135	72.789	By MS/MS	By matching	By matching	By matching			8214200	3202100	3023500	1415400	573240	0	0	2129	1326	2403			4966
IRF2BPL	Interferon regulatory factor 2-binding protein-like	3.33685e+06	4.98917e+06	2.43628e+06	3.25456e+06	3.83453e+06	3.02625e+06	0.939887	-0.0894404	-0.511177	0.805414	1	1495.7518	Q9H1B7	yes	yes	2;3	0.00021525	106.31	By MS/MS	By matching	By MS/MS	By MS/MS	By MS/MS	By matching	19268000	3328600	3747300	3417700	3534400	3385100	1854900	2135	2076	2409			3584
DCP1A	mRNA-decapping enzyme 1A	222063	3.27507e+06	261241	1.30472e+06	774223	1.90711e+06	1.06058	0.0848532	-0.329854	0.948562	1	1754.9163	Q9NPI6-2;Q9NPI6	yes	no	3	0.0050183	64.761	By matching		By MS/MS	By matching	By MS/MS	By matching	6144400	1334400	0	2153800	235210	2222100	198900	2136	2127	2410			3663;3664
TBC1D9B	TBC1 domain family member 9B	674148	641034	5.54174e+06	5.93352e+06	5.5037e+06	5.53043e+06	2.47453	1.30715	0.941744	0.173414	1	3179.5218	Q66K14-2;Q66K14	yes	no	3	0.0024833	57.661	By MS/MS	By MS/MS	By matching			By MS/MS	21912000	6068500	5378500	6245800	0	0	4219300	2137	1698	2411;2412			2820;2821
STIM1	Stromal interaction molecule 1	6.55493e+06	2.62436e+06	5.49433e+06	5.17801e+06	1.30816e+07	5074950	1.59024	0.669243	0.278105	0.398732	1	2146.9614	E9PNJ4;G0XQ39;Q13586	yes	no	3	4.58e-06	119.18	By MS/MS	By MS/MS	By MS/MS	By MS/MS	By matching	By MS/MS	36718000	5295800	12784000	5731400	6943000	1780600	4183200	2138	645	2413	99		1012;1013;4231
MAP1S	Microtubule-associated protein 1S;MAP1S heavy chain;MAP1S light chain	1.58553e+07	6.16723e+06	3.34044e+07	2.56876e+07	2.62727e+07	1.80706e+07	1.26348	0.337404	-0.0671176	0.611329	1	1996.9636	Q66K74-2;Q66K74	yes	no	2;3	1.33e-35	160.83	By MS/MS	By MS/MS	By MS/MS	By MS/MS	By MS/MS	By MS/MS	118770000	26272000	25675000	20408000	16794000	4184400	25433000	2139	1699	2414;2415;2416	259	382	2822
MAP4	Microtubule-associated protein;Microtubule-associated protein 4	1.60054e+06	1.47652e+07	2.58088e+06	1.37297e+07	774223	1.71258e+07	1.66941	0.73934	0.35103	0.553977	1	1603.7763	E7EVA0;P27816;P27816-6	yes	no	2;3	5.85e-07	142.57	By MS/MS		By MS/MS	By matching	By MS/MS	By MS/MS	47061000	14042000	0	19341000	1695300	10018000	1965000	2141	581	2418			904
ABCC4	Multidrug resistance-associated protein 4	3.59204e+06	1.27586e+07	4.139e+06	7.17742e+06	1.79248e+06	1.27108e+07	1.05813	0.0815164	-0.333325	0.931364	1	1992.9752	O15439-4;O15439-3;O15439-2;O15439	yes	no	2;3	6.67e-05	97.059	By MS/MS	By MS/MS	By MS/MS	By MS/MS	By MS/MS	By MS/MS	39060000	7340700	1751700	14355000	3804700	8656600	3151300	2150	1076	2427			4364;4365
ATP6V0A2	V-type proton ATPase 116 kDa subunit a isoform 2	2.22365e+06	641034	622774	2.70027e+07	2.21622e+06	2.46177e+07	15.4372	3.94834	3.68945	0.166839	1	3058.3422	Q9Y487	yes	yes	3;4	1.9e-16	121.92	By MS/MS	By matching	By MS/MS	By MS/MS			59940000	27617000	2165800	27802000	2355300	0	0	2152	2259	2429			3934;3935
TJAP1	Tight junction-associated protein 1	1.67617e+07	1.10459e+07	3.01392e+07	2.466e+07	3.80956e+07	2.28042e+07	1.47653	0.562207	0.166753	0.28479	1	1657.8271	Q5JTD0-4;Q5JTD0-2;Q5JTD0	yes	no	2	4.5e-114	223.68	By MS/MS	By MS/MS	By MS/MS	By MS/MS	By MS/MS	By MS/MS	136400000	25221000	37229000	25754000	17754000	7494500	22947000	2155	1669	2432			2761
MORC2	MORC family CW-type zinc finger protein 2	674148	641034	762497	1.47475e+06	591537	2.988e+06	2.43266	1.28253	0.916132	0.291805	2	2164.972	Q9Y6X9-2;Q9Y6X9	yes	no	3	0.00014647	95.205	By MS/MS	By matching	By MS/MS			By MS/MS	6041400	1508300	578080	3374500	0	0	580540	2156	2290	2433			4002;4003;4004
ARHGAP21	Rho GTPase-activating protein 21	896155	2.89437e+06	210083	4.21853e+06	1.56899e+06	1.20051e+06	1.74674	0.804668	0.418992	0.469983	1	1369.6361	Q5T5U3;E7ESW5;F8W9U9;A0A1B0GV73;Q5T5U3-3;A0A1B0GTZ9	yes	no	2	0.0036579	100.18	By MS/MS	By MS/MS	By matching	By MS/MS	By MS/MS	By matching	10277000	4314500	1533300	1355800	949210	1963800	159950	2157	1680	2434			2783
ICA1L	Islet cell autoantigen 1-like protein	436602	641034	896466	766337	897354	892761	1.29499	0.372945	-0.0301424	0.279238	2	3682.8036	C9JRB6;C9JDK6;C9J1M7;C9J5Z0;C9JDM8;C9J0T2;C9JEP0;C9JEN4;C9J9Z8;C9JAQ4;F8WBQ1;Q8NDH6-2;Q8NDH6	yes	no	4	0.005012	49.559	By matching	By MS/MS		By matching		By matching	2805700	783770	876940	0	462450	0	682540	2160	415	2437			4155;4156
SEC62	Translocation protein SEC62	7.09392e+06	679952	622774	1.97262e+06	6.35548e+06	892761	1.09816	0.135089	-0.277592	0.924702	1	985.50803	Q99442	yes	yes	2	0.019983	103.43	By MS/MS	By MS/MS		By matching	By matching		16204000	2017500	6210900	0	7513900	461340	0	2167	2008	2444			4687
TP53BP1	Tumor suppressor p53-binding protein 1	674148	641034	368429	327451	433543	1.37043e+06	1.26598	0.34026	-0.0641458	0.702145	1	1444.7086	A6NNK5;Q12888;Q12888-3;Q12888-2;H7BZY0	yes	no	2	0.013274	67.846	By matching	By matching	By matching			By MS/MS	2586800	334900	423680	1547700	0	0	280510	2175	314	2452			4823
SRRM1	Serine/arginine repetitive matrix protein 1	3.45439e+06	2.81817e+07	3.21304e+06	9.53528e+06	3.17994e+06	1.0081e+08	3.25762	1.70382	1.35441	0.496668	1	1863.8222	A9Z1X7;Q8IYB3;Q8IYB3-2	yes	no	2;3	2.08e-237	261.66	By MS/MS	By matching	By MS/MS	By MS/MS	By MS/MS	By MS/MS	151940000	9752200	3107600	113850000	3658900	19121000	2446300	2179	328	2456;2457			567;4130
RRAS2	Ras-related protein R-Ras2	6.42351e+06	2.36275e+06	9.74261e+06	2.24913e+07	8.27444e+06	2.14274e+07	2.81685	1.49409	1.13621	0.117895	1	1828.8414	P62070-2;P62070-3;P62070;P62070-4	yes	no	2;3	1.61e-49	189.59	By MS/MS	By MS/MS	By MS/MS	By MS/MS	By MS/MS	By MS/MS	71113000	23003000	8086200	24199000	6803800	1603100	7417700	2185	1443	2463			2299;4493
RRAS2	Ras-related protein R-Ras2	2.38529e+06	8.64317e+06	281914	2.77497e+07	4.58224e+06	3.86248e+07	6.27361	2.64929	2.33801	0.18034	2	1956.9364	P62070-2;P62070-3;P62070;P62070-4	yes	no	3;4	0.00012376	125.03	By MS/MS	By MS/MS	By MS/MS	By matching	By MS/MS	By matching	85085000	28381000	4478000	43621000	2526500	5864300	214640	2186	1443	2464			2299;4493
MYH9	Myosin-9	3.56778e+07	1.98647e+06	2.93223e+07	8.29832e+06	3.02655e+07	523451	0.58351	-0.777171	-1.22664	0.53365	1	1362.5899	P35579;P35579-2	yes	no	2;3	0	297.73	By MS/MS	By MS/MS	By MS/MS	By MS/MS	By MS/MS	By MS/MS	100120000	8487100	29577000	591160	37790000	1347800	22325000	2187	1339	2465			2100
MYH9	Myosin-9	1.26982e+07	641034	1.26265e+07	3.90888e+06	6.05126e+06	7.83716e+06	0.685414	-0.544953	-0.98506	0.572171	2	2004.8872	P35579;P35579-2	yes	no	3	0.00013544	105.44	By MS/MS	By MS/MS	By MS/MS	By MS/MS		By MS/MS	41826000	3997800	5913600	8850900	13450000	0	9613400	2188	1339	2466			2100
AHNAK	Neuroblast differentiation-associated protein AHNAK	674148	1.71941e+06	256289	1.11631e+07	737753	1.29862e+07	9.39188	3.23141	2.94361	0.190104	2	1613.791	Q09666;E9PKR9;E9PLK4;E9PJZ0;E9PJC6;Q09666-2	yes	no	3	0.00018459	127.3	By MS/MS	By matching	By MS/MS		By matching	By matching	28166000	11417000	720970	14666000	0	1166600	195130	2189	1510	2467			2416
SMC3	Structural maintenance of chromosomes protein 3	6.49177e+06	1.37081e+06	7.17079e+06	6.68375e+06	4.22737e+06	4.0796e+06	0.997163	-0.00409842	-0.422393	0.994844	1	2165.8945	Q9UQE7	yes	yes	2;3	6.06e-06	114.91	By MS/MS	By MS/MS	By MS/MS	By matching	By MS/MS	By MS/MS	28840000	6835800	4131200	4607300	6876100	930080	5459600	2190	2241	2468			3895;3896
HLA-A	HLA class I histocompatibility antigen, A-23 alpha chain;HLA class I histocompatibility antigen, A-69 alpha chain;HLA class I histocompatibility antigen, A-24 alpha chain;HLA class I histocompatibility antigen, A-2 alpha chain;HLA class I histocompatibility antigen, A-68 alpha chain;HLA class I histocompatibility antigen, A-80 alpha chain	2.83515e+07	1.70364e+07	1.96607e+07	1.00719e+08	3.89388e+07	4.85057e+07	2.89266	1.5324	1.17607	0.162357	1	2461.1027	A0A140T9I0;A0A140T9X5;A0A140T913;P30447;P10316;P05534;P01892;P01891;Q09160	yes	no	2;3	6.38e-42	153.64	By MS/MS	By MS/MS	By MS/MS	By MS/MS	By MS/MS	By MS/MS	252400000	103010000	38053000	54780000	30030000	11559000	14969000	2191	240	2469;2470;2471			401;402;403;404;405;406;407;4107;4810
HLA-A	HLA class I histocompatibility antigen, A-23 alpha chain;HLA class I histocompatibility antigen, A-69 alpha chain;HLA class I histocompatibility antigen, A-24 alpha chain;HLA class I histocompatibility antigen, A-2 alpha chain;HLA class I histocompatibility antigen, A-68 alpha chain;HLA class I histocompatibility antigen, A-80 alpha chain	3.59591e+07	2.05412e+07	2.03148e+07	1.14847e+08	3.69066e+07	1.06796e+08	3.36587	1.75098	1.40347	0.128704	2	2560.1711	A0A140T9I0;A0A140T9X5;A0A140T913;P30447;P10316;P05534;P01892;P01891;Q09160	yes	no	2;3	1.18e-29	141.19	By MS/MS	By MS/MS	By MS/MS	By MS/MS	By MS/MS	By MS/MS	341630000	117460000	36067000	120610000	38088000	13937000	15467000	2192	240	2472;2473;2474;2475			401;402;403;404;405;406;407;4107;4810
TRAM1	Translocating chain-associated membrane protein 1	5.30881e+07	6.99362e+07	1.51478e+07	5.35009e+07	2.66083e+07	3.73958e+07	0.850426	-0.233743	-0.661299	0.728219	1	2015.9872	G3XAN4;Q15629-2;Q15629	yes	no	2;3	1.02e-71	187.16	By MS/MS	By MS/MS	By MS/MS	By MS/MS	By MS/MS	By MS/MS	238170000	54718000	26003000	42233000	56231000	47451000	11533000	2199	798	2482;2483	119;120;121		1220;1221;4269;4270
CLIP1;CLIP2	CAP-Gly domain-containing linker protein 1;CAP-Gly domain-containing linker protein 2	4.72648e+06	4.84562e+06	1.57664e+06	8.49348e+06	6.78055e+06	8.25111e+06	2.11012	1.07732	0.702644	0.0422839	1	1358.7769	J3KP58;P30622-2;P30622-1;P30622;F5H0N7;Q9UDT6-2;Q9UDT6	yes	no	2;3	7.92e-13	160.79	By MS/MS	By MS/MS	By MS/MS	By MS/MS	By MS/MS	By MS/MS	34126000	8686700	6626300	9318400	5006300	3287700	1200400	2205	959	2489			1489
HMGA1	High mobility group protein HMG-I/HMG-Y	1.48291e+08	1.24823e+08	1.52147e+08	4.55557e+08	7.04783e+07	6.03506e+08	2.65611	1.40932	1.04803	0.277359	2	2235.9867	P17096;P17096-2	no	no	2;3	2.36e-85	199.61	By MS/MS	By MS/MS	By MS/MS	By MS/MS	By MS/MS	By MS/MS	1.574e+09	465920000	68875000	681570000	157070000	84691000	115840000	2222	1267;1268	2506;2507;2508;2509			1985;1986;1987
MAP1B	Microtubule-associated protein 1B;MAP1B heavy chain;MAP1 light chain LC1	9.57985e+06	6.90151e+06	3.246e+06	1.7142e+07	2.50969e+06	2.68517e+07	2.35731	1.23714	0.868906	0.333713	1	2052.0528	P46821	yes	yes	2;3	3.13e-10	135.55	By MS/MS	By MS/MS	By MS/MS	By MS/MS	By matching	By MS/MS	67610000	17532000	2452600	30325000	10147000	4682600	2471400	2224	1376	2511			2185;4473
MAP1B	Microtubule-associated protein 1B;MAP1B heavy chain;MAP1 light chain LC1	1.69307e+06	1.64704e+06	622774	9.28527e+06	774223	1.36238e+07	5.97627	2.57924	2.26514	0.222877	2	2525.2649	P46821	yes	yes	3;4	5.5e-24	141.43	By MS/MS		By MS/MS	By matching	By matching		27794000	9496500	0	15386000	1793300	1117500	0	2225	1376	2512			2185;4473
LAMTOR1	Ragulator complex protein LAMTOR1	2.48102e+07	2.41787e+07	5.6677e+06	3.36945e+07	2.75098e+07	2.60477e+07	1.59637	0.674793	0.283879	0.219199	1	1294.7497	H0YFI1;F5H479;F5GX19;F5H3Y3;Q6IAA8	yes	no	2;3	0	294.52	By MS/MS	By MS/MS	By MS/MS	By MS/MS	By MS/MS	By MS/MS	137760000	34461000	26884000	29417000	26279000	16405000	4315200	2226	666	2513			1044;4234
EBAG9	Receptor-binding cancer antigen expressed on SiSo cells	1.43296e+08	5.80024e+07	6.75863e+06	7.00651e+07	1.1606e+08	4.07871e+07	1.09062	0.125154	-0.287928	0.898489	1	2148.1314	E9PJ38;E9PND3;E9PN10;O00559;O00559-2	yes	no	2;3	7.2e-39	167.97	By MS/MS	By MS/MS	By MS/MS	By MS/MS	By MS/MS	By MS/MS	427420000	71659000	113420000	46063000	151780000	39354000	5145800	2230	621	2517			963
TCOF1	Treacle protein	2.88085e+07	189038	1.27312e+07	8.07275e+06	1.98475e+07	3.77544e+06	0.759566	-0.396752	-0.830882	0.74856	1	1041.5567	J3KQ96;E7ETY2;Q13428-6;Q13428-7;Q13428-2;Q13428-8;Q13428;Q13428-3;Q13428-4	no	no	2	0.003969	101.32	By matching	By matching	By MS/MS	By MS/MS	By matching	By MS/MS	72252000	8256400	19396000	4263800	30514000	128260	9693100	2231	575;1543	2518			878
SCAMP3	Secretory carrier-associated membrane protein 3	1.96412e+08	1.14224e+07	1.20687e+08	1.61027e+08	3.67122e+08	1.62669e+08	2.10281	1.07232	0.697436	0.241099	1	898.51238	O14828-2;O14828	yes	no	2	8.77e-06	152.69	By MS/MS	By MS/MS	By MS/MS	By MS/MS	By MS/MS	By MS/MS	1014800000	164690000	358770000	183710000	208040000	7750000	91887000	2233	1055	2520			1616
DLGAP4	Disks large-associated protein 4	2.36357e+06	1.27831e+06	622774	2.85085e+06	774223	1.44729e+06	1.1894	0.250228	-0.157809	0.752412	1	1881.0394	Q9Y2H0-3;Q9Y2H0	yes	no	2;3	0.0040426	77.037	By MS/MS		By MS/MS	By MS/MS	By matching		7921100	2915700	0	1634500	2503500	867320	0	2236	2247	2523			3911;3912
ABCF1	ATP-binding cassette sub-family F member 1	4.79738e+06	5.93318e+06	622774	9.65711e+06	1.15119e+06	2.71643e+07	3.34462	1.74184	1.39396	0.366235	2	2093.0641	Q8NE71;Q5STZ8;Q8NE71-2;F5GYK6	yes	no	3	0.00013133	112.85	By MS/MS	By matching	By MS/MS	By MS/MS	By matching		50786000	9876800	1125000	30678000	5081400	4025600	0	2238	1860	2525;2526			3159;4640
LEO1	RNA polymerase-associated protein LEO1	9.41095e+06	2.3004e+06	7.7353e+06	4.63779e+06	5.50892e+06	5.34953e+06	0.79686	-0.327602	-0.758944	0.602925	1	1375.6467	Q8WVC0-2;Q8WVC0	yes	no	2	2.39e-23	175.01	By MS/MS	By MS/MS	By MS/MS	By MS/MS	By matching	By MS/MS	33587000	4743300	5383600	6041500	9968100	1560800	5889400	2239	1902	2527			3227
STX6	Syntaxin-6	7.19796e+08	9.67414e+08	2.61897e+09	3.35556e+09	2.27915e+09	2.06915e+08	1.35657	0.439961	0.0395759	0.669666	2	2363.1466	O43752;O43752-2	yes	no	2;3;4	0.00051426	68.952	By MS/MS	By MS/MS	By MS/MS	By MS/MS	By MS/MS	By MS/MS	9305700000	3431900000	2227300000	233680000	762410000	656380000	1994000000	2249	1094	2538;2539	172		1704;4370;4371;4372
		1.7348e+07	8.61178e+06	622774	1.98915e+07	2.59718e+07	2.16275e+07	2.53892	1.34421	0.980298	0.0917976	1	1620.822	Q9ULC5-3	yes	yes	2;3	1.15e-05	130.47	By MS/MS	By MS/MS	By MS/MS	By MS/MS	By MS/MS		94368000	20344000	25381000	24425000	18375000	5843000	0	2250	2221	2540			3846
CAMK2D	Calcium/calmodulin-dependent protein kinase type II subunit delta	2.48253e+06	1.10921e+07	1.17817e+06	1.00113e+07	2.69368e+06	1.22336e+07	1.69042	0.757383	0.3698	0.468385	2	2407.1238	H0Y9J2;D6R938;Q13557-8;Q13557-12;Q13557	yes	no	3	7.39e-05	104.18	By MS/MS	By MS/MS	By MS/MS	By MS/MS	By MS/MS	By matching	37740000	10239000	2632400	13816000	2629500	7525900	897020	2252	505	2543			797;798;799;4178;4179
BSG	Basigin	1.47252e+07	5.01069e+07	2.66297e+06	3.64928e+07	4.29695e+06	3.98459e+07	1.19469	0.256635	-0.151143	0.822171	1	1783.8476	P35613-2;P35613;A0A087WUV8;P35613-3;P35613-4	yes	no	2;3	5.21e-147	227.46	By MS/MS	By MS/MS	By MS/MS	By MS/MS	By MS/MS	By MS/MS	138140000	37323000	4199200	4.5e+07	15597000	33997000	2027500	2253	1343	2544;2545			2107
EHBP1	EH domain-binding protein 1	2.07864e+07	1.15807e+06	2.46268e+07	1.17174e+07	1.25004e+07	1.08221e+07	0.752395	-0.410438	-0.84512	0.649998	1	1157.5928	Q8NDI1-3;Q8NDI1-2;Q8NDI1	yes	no	2	2.93e-83	223.36	By MS/MS	By MS/MS	By MS/MS	By MS/MS	By MS/MS	By MS/MS	77975000	11984000	12216000	12222000	22017000	785740	18750000	2262	1857	2555			3154
CD44	CD44 antigen	2.57467e+08	1.13645e+07	2.6015e+08	9.15435e+07	3.46022e+08	7.18209e+07	0.962955	-0.0544599	-0.474785	0.959491	1	1086.5669	H0Y2P0;P16070-18;P16070-12;P16070-14;P16070-13;P16070-11;P16070-10;P16070-16;P16070-8;P16070-17;P16070-6;P16070-4;P16070-3;P16070-7;P16070-5;P16070;H0YD13;H0YE40;J3KN83	yes	no	2;3	3.25e-43	196.37	By MS/MS	By MS/MS	By MS/MS	By MS/MS	By MS/MS	By MS/MS	991380000	93626000	338150000	81111000	272710000	7710700	198070000	2264	811	2557;2558	127		1254;1255
CD44	CD44 antigen	4.36413e+08	2.91073e+08	1.29412e+08	7.63687e+08	4.89854e+08	1.30978e+09	2.99139	1.58082	1.22644	0.129958	2	2252.1583	H0Y2P0;P16070-18;P16070-12;P16070-14;P16070-13;P16070-11;P16070-10;P16070-16;P16070-8;P16070-17;P16070-6;P16070-4;P16070-3;P16070-7;P16070-5;P16070;H0YD13;H0YE40	yes	no	3;4	4.74e-34	154.92	By MS/MS	By MS/MS	By MS/MS	By MS/MS	By MS/MS	By MS/MS	3497200000	781060000	478710000	1479200000	462250000	197490000	98530000	2265	811	2559;2560;2561;2562	127;128	159	1254;1255;1256
GPATCH8	G patch domain-containing protein 8	5.17795e+06	641034	5.5248e+06	5.23481e+06	4.47173e+06	1.54921e+07	2.22136	1.15144	0.779753	0.326925	1	1512.7784	Q9UKJ3-2;Q9UKJ3	yes	no	2;3	2.96e-55	197.29	By MS/MS	By matching	By MS/MS	By matching		By MS/MS	36911000	5353900	4370000	17496000	5484500	0	4206400	2269	2217	2566			3841;3842
DYNC1LI1	Cytoplasmic dynein 1 light intermediate chain 1	1.89426e+08	1.63068e+08	2.35156e+08	1.73845e+08	2.44932e+08	2.55341e+08	1.14714	0.198046	-0.212096	0.435413	1	1884.9317	E9PHI6;Q9Y6G9	yes	no	2;3	2.25e-34	155.06	By MS/MS	By MS/MS	By MS/MS	By MS/MS	By MS/MS	By MS/MS	1195900000	177800000	239360000	288370000	200640000	110640000	179040000	2270	612	2567;2568;2569			949;950;951;4212;4213;4214;4215;4216
CC2D1A	Coiled-coil and C2 domain-containing protein 1A	6.7311e+06	641034	5.83753e+06	2.3079e+06	2.5186e+06	1.66087e+06	0.491107	-1.02589	-1.48539	0.35908	1	1364.7412	Q6P1N0-2;Q6P1N0	yes	no	2	0.00040762	127.03	By matching	By MS/MS	By MS/MS	By MS/MS		By MS/MS	18271000	2360400	2461300	1875700	7129600	0	4444500	2275	1712	2574			2846
HMGA1	High mobility group protein HMG-I/HMG-Y	2.01595e+06	5.4835e+06	622774	5.04963e+06	2.15308e+06	8.27325e+06	1.90538	0.930081	0.549463	0.345652	2	1560.8512	P17096-2	yes	yes	3	1.5e-09	151.73	By matching	By matching	By MS/MS	By MS/MS	By MS/MS		22468000	5164500	2104100	9343400	2135300	3720500	0	2276	1268	2575			1992;4433
HMGA1	High mobility group protein HMG-I/HMG-Y	2.04484e+07	3.04913e+07	1.17419e+07	1.39115e+07	1.41315e+07	1.40089e+07	0.670882	-0.575869	-1.01722	0.33201	1	1592.8886	P17096;P17096-3	yes	no	2;3	7.62e-51	188	By MS/MS	By MS/MS	By MS/MS	By MS/MS	By MS/MS	By MS/MS	95147000	14228000	13810000	15821000	21659000	20688000	8939900	2277	1267	2576;2577			1989;1990;4432
HMGA1	High mobility group protein HMG-I/HMG-Y	1.07543e+08	8.65644e+07	622774	4.15517e+07	5.84067e+07	1.4302e+08	1.24777	0.319352	-0.0858972	0.740725	2	2557.3752	P17096;P17096-3	yes	no	3;4	1.85e-09	119.43	By MS/MS	By MS/MS	By MS/MS	By MS/MS	By MS/MS		433730000	42497000	57078000	161520000	113910000	58733000	0	2278	1267	2578;2579			1988;1989;1990;4431;4432
HMGA2	High mobility group protein HMGI-C	2.10876e+07	619906	1.89593e+07	7.54838e+06	1.18485e+07	2.14805e+06	0.529793	-0.9165	-1.37159	0.440276	1	1452.7209	F5H2U8;F5H2A4;F5H6H0;P52926-3;P52926-6;P52926-4;P52926-5;P52926-2;P52926	yes	no	2;3	3.28e-42	188.63	By MS/MS	By MS/MS	By MS/MS	By MS/MS	By matching	By MS/MS	58915000	7720100	11579000	2425900	22336000	420600	14435000	2279	688	2580			1064
CD274	Programmed cell death 1 ligand 1	4.95637e+07	3.81052e+06	6.19675e+07	2.49299e+07	4.95461e+07	1.69327e+07	0.792504	-0.33551	-0.767171	0.71864	1	1186.5466	Q9NZQ7-2;Q9NZQ7	yes	no	2	0.00035115	134.38	By MS/MS	By MS/MS	By MS/MS	By MS/MS	By matching	By MS/MS	195300000	25497000	48419000	19123000	52498000	2585400	47180000	2280	2175	2581			3751
EIF5B	Eukaryotic translation initiation factor 5B	674148	1.04354e+07	6.77242e+06	2.7914e+07	4.49598e+06	4.65196e+07	4.41392	2.14206	1.81032	0.23244	2	2127.908	A0A087WUT6;O60841	yes	no	2;3	2.18e-11	142.55	By MS/MS	By MS/MS	By MS/MS		By MS/MS	By MS/MS	97716000	28549000	4393700	52537000	0	7080300	5156300	2282	32	2583;2584			48;49
TPI1	Triosephosphate isomerase	1.65086e+08	6.21292e+07	2.73613e+07	3.2571e+07	3.0507e+07	3.57303e+08	1.65129	0.723594	0.334649	0.671803	1	1541.8777	P60174-1;P60174	yes	no	2;3	3.83e-157	235.79	By MS/MS	By MS/MS	By MS/MS	By MS/MS	By MS/MS	By MS/MS	704480000	33312000	29813000	403520000	174860000	42154000	20832000	2283	1434	2585;2586	240		2289
RANBP2	E3 SUMO-protein ligase RanBP2	3.28983e+06	2.19031e+06	622774	6.22968e+06	1.03402e+07	4.10935e+06	3.38842	1.76061	1.41349	0.101662	1	1671.9196	P49792	yes	yes	2;3	3.4e-10	144.41	By MS/MS	By MS/MS	By MS/MS	By MS/MS	By matching		26088000	6371400	10105000	4640900	3484600	1486100	0	2284	1393	2587			2237
PRRC2A	Protein PRRC2A	1.3209e+06	641034	622774	4.0879e+06	1.60276e+06	5.34661e+06	4.27022	2.09431	1.76065	0.119023	1	1432.7522	P48634;P48634-2;P48634-3;P48634-4	yes	no	2	0.00052959	120.9	By MS/MS	By MS/MS	By MS/MS	By matching			13184000	4180900	1566300	6038200	1399100	0	0	2285	1382	2588			2216
ITPR3	Inositol 1,4,5-trisphosphate receptor type 3	1.11933e+08	5.96855e+07	1.13083e+07	2.14549e+08	1.411e+08	9.88444e+07	2.48456	1.31299	0.947816	0.113691	1	2188.1124	Q14573	yes	yes	2;3	3.34e-57	172.83	By MS/MS	By MS/MS	By MS/MS	By MS/MS	By MS/MS	By MS/MS	636620000	219430000	137890000	111630000	118560000	40496000	8609800	2286	1578	2589			2555;2556
PDAP1	28 kDa heat- and acid-stable phosphoprotein	1.81892e+06	977244	3.52511e+06	1.93596e+06	2.09271e+06	2.53075e+06	1.03767	0.0533528	-0.362624	0.926473	1	2158.8662	Q13442	yes	yes	2;3	1.41e-10	111.6	By MS/MS	By matching	By MS/MS	By matching	By matching	By MS/MS	12157000	1980000	2045100	2858100	1926600	663050	2683900	2295	1544	2598;2599			2503;2504;2505
MPZL1	Myelin protein zero-like protein 1	3.89633e+07	1.04208e+07	3.80329e+07	4.44254e+06	5.48436e+06	9.25399e+06	0.219418	-2.18824	-2.69463	0.132596	1	1159.6085	O95297-4;O95297-2;O95297	yes	no	2	0.00046189	143.58	By MS/MS	By MS/MS	By MS/MS	By MS/MS	By MS/MS	By MS/MS	97652000	4543600	5359600	10451000	41270000	7070400	28957000	2299	1150	2603			1793;1794
MISP	Mitotic interactor and substrate of PLK1	674148	3.60787e+06	143938	4.96221e+06	333906	3.71222e+06	2.03534	1.02527	0.648494	0.435357	1	1865.9232	Q8IVT2	yes	yes	3	0.0030319	67.168	By MS/MS	By matching	By matching		By matching	By matching	12151000	5075100	326310	4192400	0	2447900	109590	2303	1802	2607			3049;4618
ZNF185	Zinc finger protein 185	3.24282e+06	1.22991e+07	5.52046e+06	1.64107e+07	4.19636e+06	2.64957e+07	2.23635	1.16114	0.789846	0.311997	1	1789.921	O15231-3;O15231-2;H0Y704	yes	no	2;3	0.00022811	91.889	By MS/MS	By MS/MS	By MS/MS	By MS/MS	By matching	By MS/MS	66792000	16784000	4100900	29923000	3434800	8344800	4203100	2306	1069	2610			1647;1648;4355;4356
SPECC1	Cytospin-B	7.88461e+06	1.61638e+06	5.20353e+06	2.49778e+06	3.82962e+06	1.74259e+06	0.54881	-0.865622	-1.31866	0.348559	1	1617.821	Q5M775-4;Q5M775;Q5M775-5;Q5M775-3;Q5M775-2	yes	no	2;3	8.43e-05	103.66	By matching	By matching	By matching	By MS/MS	By matching	By MS/MS	21675000	2554600	3742500	1968000	8351400	1096700	3961800	2307	1671	2611			2762;2763
EPN2	Epsin-2	3.71884e+06	4.48216e+06	622774	7.38676e+06	774223	5.37583e+06	1.53413	0.617421	0.224193	0.537227	1	3404.6583	I3L2B2;O95208-3;O95208-2;O95208;I3L356;I3L2H1;O95208-5	yes	no	3	0.0002103	67.553	By MS/MS		By MS/MS	By MS/MS	By MS/MS		20606000	7554800	0	6071200	3939000	3041100	0	2309	944	2613	151;152		1469;4313;4314
DENND1A	DENN domain-containing protein 1A	2.62122e+06	1.63333e+06	622774	3.79555e+06	907587	5.02749e+06	1.99507	0.996443	0.618502	0.320958	1	1609.9556	Q8TEH3;Q8TEH3-7;Q8TEH3-6	yes	no	2;3	0.0085325	94.767	By MS/MS	By MS/MS	By MS/MS	By matching	By MS/MS		14331000	3881900	886940	5677800	2776400	1108200	0	2312	1894	2616			4650
PI4KA	Phosphatidylinositol 4-kinase alpha	525301	2.81272e+06	622774	2.69089e+06	1.35513e+06	892761	1.24691	0.318363	-0.086926	0.742918	1	1590.8213	P42356	yes	yes	2	0.0019693	93.345	By MS/MS	By MS/MS		By matching	By matching		6541100	2752100	1324300	0	556400	1908400	0	2316	1365	2620			2138;2139;2140;2141
TMX1	Thioredoxin-related transmembrane protein 1	2.44845e+09	1.28431e+09	8.19408e+08	2.28512e+09	3.08385e+09	1.49077e+09	1.50692	0.591602	0.197332	0.313837	1	2437.014	Q9H3N1	yes	yes	2;3	0	270.37	By MS/MS	By MS/MS	By MS/MS	By MS/MS	By MS/MS	By MS/MS	1.1123e+10	2337100000	3013700000	1683600000	2593400000	871390000	623870000	2321	2084	2625;2626			3590;3591
TMX1	Thioredoxin-related transmembrane protein 1	6.12366e+07	5.16677e+07	1.76249e+07	1.28526e+08	5.7982e+07	1.60933e+08	2.66179	1.4124	1.05123	0.125971	2	2966.2636	Q9H3N1	yes	yes	3;4	4.31e-39	145.1	By MS/MS	By MS/MS	By MS/MS	By MS/MS	By MS/MS	By MS/MS	483200000	131450000	56663000	181750000	64862000	35056000	13419000	2322	2084	2627			3590;3591
PNPT1	Polyribonucleotide nucleotidyltransferase 1, mitochondrial	2.88727e+06	2.05117e+07	622774	792873	4.47367e+06	892761	0.256405	-1.9635	-2.46082	0.444648	2	1897.0745	Q8TCS8	yes	yes	3	0.0043244	71.08	By matching	By matching		By matching	By MS/MS		22158000	810910	4371900	0	3058200	13917000	0	2326	1884	2631	287		4645;4646;4647
PDCD5	Programmed cell death protein 5	4.6434e+06	641034	9.52379e+06	1.06644e+07	6.45627e+06	5.69176e+06	1.54052	0.623422	0.230436	0.433874	1	1330.4871	K7EQA1;O14737	yes	no	2	0.00025522	140.01	By MS/MS	By MS/MS	By MS/MS	By MS/MS		By MS/MS	35814000	10907000	6309400	6428000	4918300	0	7251100	2327	1015	2632;2633		186	1546
TJP2	Tight junction protein ZO-2	674148	698508	622774	2.43246e+07	380905	3.1635e+07	28.2348	4.8194	4.59564	0.194949	1	1950.0171	A0A1B0GTW1;Q9UDY2-3;Q9UDY2;Q9UDY2-7;Q9UDY2-6;Q9UDY2-4;Q9UDY2-2;Q9UDY2-5;B1AN86;U3KQJ2	yes	no	2;3	2.42e-11	141.6	By MS/MS	By matching	By MS/MS		By matching		61452000	24878000	372240	35727000	0	473930	0	2330	245	2636			439
LEO1	RNA polymerase-associated protein LEO1	6.96326e+06	2.93844e+06	8.51127e+06	4.48976e+06	6.57057e+06	3.53327e+06	0.792572	-0.335386	-0.767041	0.547224	1	1584.6315	Q8WVC0-2;Q8WVC0	yes	no	2	0.00039498	127.78	By MS/MS	By MS/MS	By MS/MS	By matching	By MS/MS	By MS/MS	30853000	4591900	6421100	3990300	7375500	1993700	6480200	2342	1902	2648			3228
C9orf142	Protein PAXX	3.30683e+07	9.53707e+06	6.79147e+07	1.80093e+07	2.52852e+07	7.71877e+06	0.461575	-1.11536	-1.57848	0.363646	0	1213.6303	Q9BUH6	yes	yes	2	3.09e-49	201.08	By MS/MS	By MS/MS	By MS/MS	By MS/MS	By MS/MS	By MS/MS	145050000	18419000	24710000	8717200	35026000	6470800	51708000	2343	2035	2649			3497
FAM21A	WASH complex subunit FAM21A	674148	641034	622774	1.07641e+06	1.03638e+06	1.13215e+06	1.67442	0.743657	0.355521	0.000718866	0	1748.7887	F8W7U3;E7ESD2;Q641Q2-2;Q641Q2;A0A087WYF6	yes	no	2	0.00095122	87.519	By MS/MS	By MS/MS	By MS/MS				3392300	1100900	1012800	1278600	0	0	0	2344	567	2650			862;863
STK24;STK25;STK26	Serine/threonine-protein kinase 24;Serine/threonine-protein kinase 24 36 kDa subunit;Serine/threonine-protein kinase 24 12 kDa subunit;Serine/threonine-protein kinase 25;Serine/threonine-protein kinase 26	3.73234e+06	4.79226e+06	622774	4.53581e+06	1.165e+06	4.70828e+06	1.13793	0.186415	-0.224195	0.817036	0	1675.8781	B4DR80;Q9Y6E0-2;C9JJV0;C9JDH9;C9J6L2;C9JCC0;C9J232;H7C279;H0Y630;O00506-3;O00506-2;O00506;Q9Y6E0;Q8NBY1;B4E0Y9;Q9P289-2;Q9P289-3;Q9P289	no	no	2	9.59e-23	162.76	By MS/MS	By matching	By MS/MS	By MS/MS	By MS/MS		18300000	4639000	1138500	5317300	3953300	3251500	0	2346	362;370	2652			4145
BAZ1B	Tyrosine-protein kinase BAZ1B	1.16843e+06	4.27921e+06	2.90057e+06	2.64601e+06	1.59949e+06	5.29747e+06	1.14311	0.19297	-0.217376	0.793782	0	1787.781	Q9UIG0-2;Q9UIG0	yes	no	2	7.31e-05	122.75	By MS/MS	By matching	By MS/MS	By matching	By MS/MS	By matching	16601000	2706200	1563100	5982700	1237600	2903400	2208400	2351	2210	2657			3827
HERC2	E3 ubiquitin-protein ligase HERC2	814868	641034	622774	8.08654e+06	1.2134e+06	3.69354e+06	6.25084	2.64405	2.33256	0.211832	0	2974.2799	O95714	yes	yes	3	0.00028598	64.315	By MS/MS	By matching	By MS/MS	By matching			14491000	8270500	1185800	4171300	863110	0	0	2353	1161	2659			1830;1831
MLF2	Myeloid leukemia factor 2	5.79738e+06	641034	6.75929e+06	6.43413e+06	7.3718e+06	3.75694e+06	1.33075	0.412242	0.0107387	0.550917	0	1268.6361	Q15773	yes	yes	2	0.00026315	126.09	By MS/MS	By MS/MS	By matching	By MS/MS		By MS/MS	29314000	6580500	7204100	4242900	6140600	0	5146300	2355	1615	2661			2640
JUN;JUND	Transcription factor AP-1;Transcription factor jun-D	2.08619e+07	6.5892e+06	2.17109e+07	9.56862e+06	1.6573e+07	6.70863e+06	0.668204	-0.58164	-1.02323	0.406271	0	913.4869	P05412;P17535	yes	no	2	0.00050134	134.23	By MS/MS	By MS/MS	By MS/MS	By MS/MS	By MS/MS	By MS/MS	76657000	9786300	16196000	7576400	22097000	4470700	16530000	2366	1197	2672			1874
TRIM28	Transcription intermediary factor 1-beta	674148	5.04857e+06	2.45453e+06	8.84528e+06	774223	1.12179e+07	2.54822	1.34949	0.985789	0.314512	0	3557.6791	Q13263-2;Q13263;M0R0K9	yes	no	3	2.06e-07	72.766	By MS/MS		By MS/MS		By MS/MS	By MS/MS	27010000	9046500	0	12669000	0	3425400	1868800	2367	1535	2673			2479;2480
RPLP2	60S acidic ribosomal protein P2	1.0524e+07	2.70159e+07	7.04798e+06	9.37571e+06	1.95385e+07	8.64904e+06	0.842455	-0.247329	-0.675433	0.761833	0	2773.4246	P05387;H0YDD8	yes	no	3;4	7.9e-07	79.016	By matching	By MS/MS	By MS/MS	By MS/MS	By MS/MS	By MS/MS	73295000	9589000	19094000	9767800	11147000	18330000	5366100	2369	1195	2675			1871
CDCP1	CUB domain-containing protein 1	2.52464e+07	2.92621e+07	4.58005e+06	7.47935e+07	3.37743e+07	3.5902e+07	2.44498	1.28982	0.923711	0.155718	1	3481.591	Q9H5V8-2;Q9H5V8	yes	no	3;4	1.47e-14	92.449	By MS/MS	By MS/MS	By MS/MS	By MS/MS	By MS/MS	By MS/MS	200130000	76495000	33006000	40546000	26741000	19854000	3487100	2371	2092	2677	320;321		3612;3613;3614;4707
PGM2	Phosphoglucomutase-2	1.64699e+06	2.97897e+06	1.52055e+06	7.25691e+06	1.08355e+06	1.90853e+07	4.462	2.15769	1.82658	0.311062	0	1511.7589	Q96G03-2;Q96G03	yes	no	2;3	0.0054637	78.401	By matching	By MS/MS	By MS/MS	By matching	By matching	By MS/MS	34958000	7422000	1058900	21554000	1744500	2021200	1157700	2374	1959	2681;2682		435	3348
SORBS3	Vinexin	674148	641034	1.81765e+07	2.68952e+07	2.8309e+07	2.32062e+07	4.02276	2.00819	1.67105	0.0698661	0	1454.6824	O60504-2;H0YAZ3;H0YB51;O60504	yes	no	2	6.58e-55	196.37	By MS/MS	By MS/MS	By MS/MS	By MS/MS		By MS/MS	95219000	27507000	27665000	26208000	0	0	13839000	2375	1100	2683			1716;4378
MROH7-TTC4;MROH7	Maestro heat-like repeat-containing protein family member 7	2.08893e+06	641034	7.69786e+06	2.73762e+07	774223	1.2114e+07	3.86125	1.94907	1.60955	0.325185	0	1895.9411	F8WC02;F8WE25;F8W8P2;A0A0A0MT08;Q68CQ1-4;Q68CQ1-8;Q68CQ1-2;Q68CQ1-1;Q68CQ1-9;Q68CQ1	yes	no	2	0.0095031	54.005	By matching		By MS/MS	By matching		By matching	49754000	27999000	0	13681000	2212600	0	5860900	2377	163	2685	19		265;266;267
ACTB;POTEE;ACTG1	Actin, cytoplasmic 1;Actin, cytoplasmic 1, N-terminally processed;POTE ankyrin domain family member E;Actin, cytoplasmic 2;Actin, cytoplasmic 2, N-terminally processed	4.49555e+08	1.52471e+08	2.33724e+08	1.98758e+08	4.66963e+07	3.96918e+08	0.768618	-0.379661	-0.813102	0.657621	0	2549.1666	P60709;Q6S8J3;P63261;I3L4N8	no	no	2;3;4	3.62e-81	183.07	By MS/MS	By MS/MS	By MS/MS	By MS/MS	By MS/MS	By matching	1454700000	203280000	45634000	448260000	476170000	103450000	177950000	2378	1436;1459	2686;2687;2688		322	2296
TLN2	Talin-2	2.89539e+06	641034	8.46333e+06	4.59526e+06	4.93138e+06	5.28436e+06	1.23428	0.303666	-0.102216	0.726306	0	1081.5292	H0YN01;H0YMT1;A0A1B0GVU7;Q9Y4G6	yes	no	2	0.0015245	134.75	By MS/MS	By MS/MS	By MS/MS	By MS/MS		By MS/MS	24997000	4699800	4819200	5967900	3066800	0	6443700	2379	259	2689			4113
NAP1L1	Nucleosome assembly protein 1-like 1	674148	253431	622774	1.36104e+06	2.55768e+06	3.42604e+06	4.73748	2.24412	1.9165	0.0777684	0	1858.9676	F8W020;F8VXI6;F8VUX1;F8VY35;F8W0J6;F5H4R6;P55209-2;P55209;F8VRJ2;H0YHC3;F8W118;F8VV59;B7Z9C2;H0YIV4;P55209-3	yes	no	2	7.77e-05	105.17	By matching	By matching	By MS/MS		By matching		7932800	1392000	2499500	3869200	0	171950	0	2383	690	2694			1066
KIF11	Kinesin-like protein KIF11	3.98791e+06	641034	1.06172e+07	5.66679e+06	7.03678e+06	4.51419e+06	1.12932	0.175451	-0.235602	0.845958	0	1197.6354	P52732	yes	yes	2	0.0086768	105.65	By matching	By MS/MS	By matching	By MS/MS		By MS/MS	30078000	5795700	6876700	5098100	4224000	0	8083600	2385	1412	2696			4487
ERGIC3	Endoplasmic reticulum-Golgi intermediate compartment protein 3	3.17494e+06	4.52343e+06	622774	7.99033e+06	5.4858e+06	1.77181e+06	1.83243	0.873761	0.490872	0.351111	1	1514.7577	H0Y621;H0Y5K5;Q9Y282-2;Q9Y282;Q9Y282-3;A6PVJ2;A0A0C4DH46	yes	no	2;3	7.3e-05	133.25	By MS/MS	By MS/MS	By MS/MS	By MS/MS	By matching		21966000	8172100	5361000	2001000	3362900	3069100	0	2387	825	2698			1296;1297
SLC29A1	Equilibrative nucleoside transporter 1	6.63112e+06	9.62064e+06	622774	9.10898e+06	4.86487e+06	7.23256e+06	1.25671	0.329653	-0.0751806	0.656509	1	1255.6772	Q99808;Q99808-2	yes	no	2	0.0010888	134.68	By MS/MS	By MS/MS	By MS/MS	By MS/MS	By MS/MS		35790000	9316200	4754200	8168100	7023700	6527500	0	2389	2019	2700			3464
AHNAK2	Protein AHNAK2	5.74243e+06	6.32169e+06	1.34022e+06	1.19228e+07	5.64185e+06	7.03245e+06	1.83501	0.875785	0.492978	0.207944	1	799.48035	Q8IVF2-3;Q8IVF2	yes	no	2	0.0070436	106.88	By MS/MS	By MS/MS	By MS/MS	By MS/MS	By MS/MS	By MS/MS	37042000	12194000	5513500	7942100	6082400	4289200	1020400	2390	1800	2701			3028
CCDC6	Coiled-coil domain-containing protein 6	1.46761e+07	1.72191e+07	2.83858e+07	2.22801e+07	1.68391e+07	2.83499e+07	1.11924	0.162523	-0.249051	0.679439	0	1262.6619	Q16204	yes	yes	2	0.00066966	135.14	By MS/MS	By MS/MS	By MS/MS	By MS/MS	By MS/MS	By MS/MS	120100000	22787000	16456000	32017000	15545000	11683000	21612000	2395	1618	2706;2707			2643;2644
RB1CC1	RB1-inducible coiled-coil protein 1	674148	500140	622774	499556	3.19294e+06	1.80281e+06	3.05793	1.61256	1.25946	0.253454	0	1397.6311	Q8TDY2-2;Q8TDY2	yes	no	2	0.0003677	133.15	By matching	By MS/MS	By MS/MS		By matching		6006600	510920	3120300	2036000	0	339340	0	2396	1891	2708			3204
EPS15	Epidermal growth factor receptor substrate 15	199546	641034	603874	997410	1.02135e+06	511090	1.75143	0.808529	0.423009	0.174514	0	917.44945	B1AUU8;P42566;P42566-2	yes	no	2	0.019381	74.165	By MS/MS	By matching	By matching	By matching		By matching	3266600	1020100	998120	577200	211360	0	459770	2397	345	2709			589
TNKS1BP1	182 kDa tankyrase-1-binding protein	1.20798e+07	1.12568e+07	1.07635e+07	2.32745e+07	2.58061e+06	5.38805e+07	2.33828	1.22545	0.856741	0.414707	0	2836.3727	Q9C0C2	yes	yes	2;3	1.86e-23	128.26	By MS/MS	By MS/MS	By MS/MS	By MS/MS	By MS/MS	By MS/MS	115800000	23804000	2521900	60850000	12795000	7637600	8195000	2398	2064	2710;2711			3552;3553;4697
C2CD2L	C2 domain-containing protein 2-like	5.86762e+06	2.24351e+07	2.73285e+06	1.97526e+07	1.07454e+07	2.03489e+07	1.63834	0.712237	0.322833	0.407203	2	1757.9159	O14523;O14523-2;E9PK05	yes	no	3	8.18e-05	119.77	By MS/MS	By MS/MS	By MS/MS	By MS/MS	By MS/MS	By MS/MS	77202000	20202000	10501000	22981000	6215000	15222000	2080700	2399	1049	2712;2713			1606;1607;1608
TRAFD1	TRAF-type zinc finger domain-containing protein 1	1.9864e+07	8.67191e+06	3.44e+07	1.67803e+07	2.18767e+07	2.38641e+07	0.993409	-0.00953976	-0.428054	0.98717	0	1595.7791	O14545	yes	yes	2	1.46e-56	201.3	By MS/MS	By MS/MS	By MS/MS	By MS/MS	By MS/MS	By MS/MS	118610000	17162000	21379000	26951000	21040000	5883800	26191000	2401	1050	2715			1612;4343
TCOF1	Treacle protein	2.79116e+07	1.25019e+07	2.13143e+07	2.11147e+07	3.18229e+07	2.04436e+07	1.18879	0.249491	-0.158575	0.540211	0	1361.7038	J3KQ96;E7ETY2;Q13428-6;Q13428-7;Q13428-2;Q13428-8;Q13428;Q13428-3;Q13428-4	no	no	2	3.09e-09	145.81	By MS/MS	By MS/MS	By MS/MS	By MS/MS	By MS/MS	By MS/MS	130060000	21595000	31099000	23088000	29564000	8482400	16228000	2402	575;1543	2716			881;882
DOS	Protein Dos	2.20798e+06	1.14748e+06	4.913e+06	2.6419e+06	2.48698e+06	1.61943e+06	0.81615	-0.293095	-0.723044	0.700843	0	1723.8013	A0A140LJL2;Q8N350	yes	no	2	4.7e-05	116.09	By MS/MS	By MS/MS	By MS/MS	By MS/MS	By MS/MS	By MS/MS	13819000	2702000	2430400	1828900	2338700	778550	3740600	2404	238	2718			397;398
PVRL2	Nectin-2	2.76944e+06	4.21038e+06	1.60094e+06	3.43955e+06	1.22394e+06	5.1689e+06	1.14587	0.196437	-0.213769	0.777879	0	2412.1995	Q92692	yes	yes	3	9.29e-05	82.541	By MS/MS	By MS/MS	By MS/MS	By MS/MS	By matching	By MS/MS	17560000	3517800	1196100	5837500	2933400	2856700	1218900	2407	1927	2722;2723		430	3289
GNG12	Guanine nucleotide-binding protein G(I)/G(S)/G(O) subunit gamma-12	1.34016e+07	7.15545e+06	2.14075e+07	1.01472e+07	9.82542e+06	5.66175e+06	0.610856	-0.711095	-1.1579	0.31754	0	816.43413	Q9UBI6	yes	yes	2	3.58e-07	154.12	By MS/MS	By MS/MS	By MS/MS	By MS/MS	By MS/MS	By MS/MS	61722000	10378000	9601900	6394100	14195000	4854900	16299000	2408	2195	2724			3798
ATG9A	Autophagy-related protein 9A	5.23026e+06	5.13744e+06	622774	6.0487e+06	774223	8.73555e+06	1.41563	0.501447	0.103542	0.618622	0	2528.1918	Q7Z3C6;C9JS65;C9JFV2;F2Z3I6;C9JX27;C9IYZ9;C9JKV7;C9JDK4;C9JXG2;Q7Z3C6-3	yes	no	3	6.07e-07	110.33	By MS/MS		By MS/MS	By MS/MS	By MS/MS		25077000	6186300	0	9865500	5539900	3485700	0	2409	1761	2725			2923;2924;5024
TTC7A	Tetratricopeptide repeat protein 7A	1.15662e+06	8.59984e+06	1.29564e+06	853098	774223	892761	0.228018	-2.13278	-2.63693	0.366809	0	1763.8685	G5E9G4;Q9ULT0;Q9ULT0-4	yes	no	2	0.00072754	85.734				By MS/MS	By MS/MS	By MS/MS	8046500	0	0	0	1225100	5834900	986460	2412	803	2728		155;156	1234;1235
SLC35F2	Solute carrier family 35 member F2	3.84195e+06	5.88941e+06	1.66057e+06	4.22626e+06	2.17846e+06	2.69323e+06	0.798631	-0.324398	-0.755611	0.615549	0	1481.7362	Q8IXU6-3;Q8IXU6	yes	no	2	0.00027451	122.52	By MS/MS	By MS/MS	By MS/MS	By MS/MS	By MS/MS	By MS/MS	18822000	4322400	2128900	3041600	4069400	3995900	1264300	2415	1809	2731			3058
TJP1	Tight junction protein ZO-1	2.17956e+06	641034	3.85267e+06	5.4375e+06	3.92591e+06	3.39921e+06	1.9125	0.935458	0.555057	0.15266	0	2145.0226	G3V1L9;Q07157	yes	no	2;3	0.0022097	69.081	By MS/MS	By MS/MS	By MS/MS	By matching		By MS/MS	18479000	5561200	3836600	3838900	2308600	0	2933300	2417	761	2733			1173
MYO18A	Unconventional myosin-XVIIIa	2.59365e+06	1.14071e+06	1.20781e+06	2.87363e+06	3.89757e+06	1.45296e+06	1.66408	0.734721	0.346224	0.277959	0	1577.6693	Q92614-2;Q92614	yes	no	2	0.00075	103.14	By MS/MS	By MS/MS	By matching	By matching	By MS/MS	By matching	12830000	2939000	3808900	1640900	2747200	773960	919590	2420	1923	2736			3278
CKAP4	Cytoskeleton-associated protein 4	1.79399e+06	1.21492e+07	622774	3.99824e+06	3.77017e+06	892761	0.594617	-0.749967	-1.19834	0.64984	0	1903.9123	Q07065	yes	yes	2	9.9e-08	127.71	By MS/MS	By MS/MS		By matching	By MS/MS		17917000	4089200	3684400	0	1900200	8243100	0	2421	1503	2737;2738			2374
PKP2	Plakophilin-2	2.45893e+07	1.813e+07	2.27919e+07	1.50829e+07	3.07557e+07	1.29862e+07	0.897935	-0.155317	-0.57971	0.73688	0	1228.5935	Q99959-2;Q99959	yes	no	2	1.48e-71	211.63	By MS/MS	By MS/MS	By MS/MS	By MS/MS	By MS/MS	By MS/MS	115850000	15426000	30056000	14666000	26045000	12301000	17353000	2425	2021	2742;2743			3468;3469;3470
TNFRSF21	Tumor necrosis factor receptor superfamily member 21	2.54276e+06	9.48047e+06	1.00564e+06	3.58749e+06	774223	1.08469e+06	0.418026	-1.25834	-1.72722	0.439706	0	1739.8941	O75509	yes	yes	2	2.39e-10	144.3	By MS/MS		By matching	By MS/MS	By MS/MS	By MS/MS	14786000	3669100	0	1225000	2693300	6432400	765660	2430	1126	2748			1747
TNFRSF21	Tumor necrosis factor receptor superfamily member 21	1.03993e+07	1.55036e+07	622774	1.58983e+07	2.77186e+06	1.36902e+07	1.21996	0.286838	-0.119722	0.760634	1	1982.032	O75509	yes	yes	2;3	4.37e-07	130.64	By MS/MS	By MS/MS	By MS/MS	By MS/MS	By MS/MS		55964000	16260000	2708800	15461000	11015000	10519000	0	2431	1126	2749			1747
OCIAD1	OCIA domain-containing protein 1	1.04541e+06	3.66505e+06	622774	6.80089e+06	1.4944e+06	892761	1.72279	0.784746	0.398267	0.58512	0	1197.6354	D6RDK6;D6RBN5;Q9NX40;D6RI08;D6RDK1;D6RIV2;D6R9T5;D6RG39;D6RIT9;Q9NX40-3;Q9NX40-2;Q9NX40-4	yes	no	2	0.00049084	116.71	By MS/MS	By matching		By matching	By MS/MS		12010000	6955600	1460400	0	1107300	2486700	0	2432	516	2750			813
AJUBA	LIM domain-containing protein ajuba	4.74583e+06	3.35274e+06	8.58075e+06	1.01843e+07	1.10197e+07	7.0637e+06	1.69478	0.761094	0.373661	0.126462	0	1150.6346	Q96IF1	yes	yes	2	0.004609	91.307	By MS/MS	By MS/MS	By MS/MS	By MS/MS	By MS/MS	By MS/MS	42997000	10416000	10769000	7977400	5026800	2274800	6533100	2434	1967	2752			3360
CDC6	Cell division control protein 6 homolog	674148	641034	2.53807e+06	1.74139e+06	1.56347e+06	1.48377e+06	1.24275	0.313536	-0.0919473	0.669153	0	1600.7879	J3KTI7;J3QR52;J3QLN7;Q99741	yes	no	2	0.00038254	121.95	By MS/MS	By matching	By matching			By matching	6916900	1781000	1527900	1675700	0	0	1932400	2435	975	2753			1510
EIF3A	Eukaryotic translation initiation factor 3 subunit A	171091	641034	2.66665e+06	1.63237e+06	1.92008e+06	3.62748e+06	2.06392	1.04539	0.669422	0.282009	0	971.53999	Q14152-2;Q14152	yes	no	2	0.0011605	123.21	By MS/MS	By MS/MS	By MS/MS	By matching		By MS/MS	9854100	1669500	1876400	4096700	181220	0	2030300	2440	1571	2758			2546
ARHGEF5	Rho guanine nucleotide exchange factor 5	674148	641034	3.25822e+06	1.74931e+06	1.58373e+06	1.09045e+06	0.96722	-0.0480845	-0.468153	0.959862	0	1455.7205	C9J591;H0Y895;Q12774-2;Q12774	yes	no	2	0.0003176	116.96	By MS/MS	By matching	By matching			By MS/MS	7048900	1789100	1547700	1231500	0	0	2480700	2441	428	2759			694;695
SLC12A4	Solute carrier family 12 member 4	1.79503e+07	2.27535e+07	1.12372e+07	3.17781e+07	1.15272e+07	2.90007e+07	1.39208	0.477244	0.0783629	0.412625	0	1955.8484	Q9UP95-3;Q9UP95-5;Q9UP95-2;Q9UP95-6;Q9UP95;I3L4N6;Q9UP95-7	yes	no	2	1.27e-107	215.15	By MS/MS	By MS/MS	By MS/MS	By MS/MS	By MS/MS	By MS/MS	119520000	32501000	11265000	32752000	19013000	15438000	8555600	2442	2233	2760			3865
RAB11FIP1	Rab11 family-interacting protein 1	7.78435e+06	641034	7.87452e+06	4.85007e+06	6.68017e+06	2.17975e+06	0.841108	-0.249637	-0.677834	0.771926	0	1296.6674	Q6WKZ4	yes	yes	2	0.001838	106.54	By MS/MS	By MS/MS	By matching	By MS/MS		By MS/MS	28191000	4960400	6528200	2461700	8245200	0	5995400	2445	1736	2763			2893
EVI2B	Protein EVI2B	1.14294e+07	641034	3.28974e+07	7.29201e+06	774223	2.14513e+07	0.656414	-0.607322	-1.04994	0.675349	0	1721.7744	P34910;P34910-2	yes	no	2;3	2.05e-95	214.47	By MS/MS		By MS/MS	By MS/MS		By MS/MS	68837000	7457900	0	24226000	12106000	0	25047000	2451	1334	2769			2092;2093
PNPLA6	Neuropathy target esterase	674148	5.71814e+06	622774	2.10775e+06	1.02168e+06	2.27653e+06	0.770622	-0.375905	-0.809195	0.783903	0	1083.6077	Q8IY17-5;Q8IY17-2;Q8IY17-3;Q8IY17;Q8IY17-4;M0R2C2;M0QYT1	yes	no	2	0.012167	76.221	By matching	By MS/MS	By MS/MS		By matching		9604800	2155700	998440	2571000	0	3879700	0	2454	1810	2772			3061;4622
PTTG2;PTTG1	Securin-2;Securin	2.40908e+06	2.42996e+06	1.79545e+06	1.7846e+06	2.99381e+06	892761	0.854801	-0.226339	-0.653597	0.658847	0	1181.6808	Q9NZH5-2;Q9NZH5;O95997	yes	no	2	0.0069891	84.297	By matching	By MS/MS		By matching	By MS/MS	By MS/MS	10318000	1825200	2925700	0	2551700	1648700	1367000	2456	1169	2774			1851
		3.98328e+06	2.45148e+06	622774	8.02318e+06	5.90432e+06	6.12449e+06	2.84122	1.50651	1.14914	0.026267	2	2476.2194	A0A1B0GTL5	yes	yes	3	4.69e-05	99.409	By MS/MS	By matching	By MS/MS	By MS/MS	By matching		26775000	8205700	5770000	6916700	4219100	1663300	0	2460	243	2778			416
TCOF1	Treacle protein	6.82344e+06	4.09306e+06	3.74195e+06	8.15909e+06	4.36643e+06	4.57511e+06	1.16661	0.222316	-0.186846	0.632751	0	1386.6627	J3KQ96;E7ETY2;Q13428-6;Q13428-7;Q13428-2;Q13428-8;Q13428;Q13428-3;Q13428-4	no	no	2	1.95e-157	236.31	By MS/MS	By MS/MS	By MS/MS	By MS/MS	By MS/MS	By matching	30632000	8344700	4267100	5166900	7227400	2777100	2849000	2461	575;1543	2779			876;877
STUB1	E3 ubiquitin-protein ligase CHIP	2.31146e+07	1.79089e+07	1.63627e+07	2.67074e+07	1.23806e+07	2.29999e+07	1.08193	0.113613	-0.299934	0.764305	1	1711.8741	H3BS86;Q9UNE7	yes	no	2;3	2.43e-24	158.92	By MS/MS	By MS/MS	By MS/MS	By MS/MS	By MS/MS	By MS/MS	114480000	27315000	12099000	25975000	24483000	12151000	12458000	2462	902	2780;2781			1416;1417
FARP1	FERM, RhoGEF and pleckstrin domain-containing protein 1	7.07343e+06	641034	9.52615e+06	7.87241e+06	5.89818e+06	9.91897e+06	1.37405	0.458439	0.0587998	0.5159	0	1442.7365	C9JME2;Q9Y4F1;Q9Y4F1-2;M0QYB0;Q9Y4F1-3;A0A1B0GV68	no	no	2	8.6e-55	196.67	By MS/MS	By MS/MS	By MS/MS	By MS/MS		By MS/MS	39763000	8051500	5764000	11202000	7492200	0	7252900	2463	459;255	2782			4112
MAP1B	Microtubule-associated protein 1B;MAP1B heavy chain;MAP1 light chain LC1	6.16322e+06	3.09157e+06	622774	1.15131e+07	3.43003e+06	4.52419e+06	1.97086	0.978826	0.600174	0.35623	0	1923.9578	P46821	yes	yes	2	3.76e-05	117.53	By MS/MS	By MS/MS	By MS/MS	By MS/MS	By MS/MS		28862000	11775000	3352000	5109400	6528100	2097600	0	2464	1376	2783			2185;4473
CEP170	Centrosomal protein of 170 kDa	5.46288e+06	638742	4.90013e+06	853098	4.02517e+06	892761	0.524555	-0.930834	-1.3865	0.405584	0	1419.6365	H0Y2V6;Q5SW79-2;Q5SW79-3;Q5SW79	yes	no	2	2.52e-07	143.05		By MS/MS		By MS/MS	By matching	By MS/MS	13884000	0	3933600	0	5786300	433380	3730800	2466	812	2785			1263
ITPR3	Inositol 1,4,5-trisphosphate receptor type 3	7.48752e+06	5.01762e+06	622774	7.11553e+06	2.89772e+06	8.40359e+06	1.40288	0.488388	0.0899561	0.537125	0	1406.6976	Q14573	yes	yes	2	3.85e-06	150.22	By MS/MS	By matching	By MS/MS	By MS/MS	By MS/MS		30935000	7277400	2831800	9490600	7930800	3404400	0	2470	1578	2789;2790			2557
AAK1	Uncharacterized protein FLJ45252	3.2702e+06	3.48347e+06	622774	4.80284e+06	2.27516e+06	6.04418e+06	1.77893	0.83101	0.446396	0.256767	0	1792.9359	A0A096LNZ0;A0A096LP25;Q6ZSR9	yes	no	2	0.0014263	77.795	By MS/MS	By matching	By MS/MS	By MS/MS	By MS/MS		19789000	4912100	2223400	6826000	3463800	2363500	0	2471	116	2791			179
KIAA1217	Sickle tail protein homolog	755993	641034	2.7247e+06	382978	281013	1.59481e+06	0.548022	-0.867694	-1.32082	0.487229	1	1392.7878	Q5T5P2;Q5T5P2-9;Q5T5P2-2;Q5T5P2-7;Q5T5P2-10;Q5T5P2-3;Q5T5P2-4;Q5T5P2-8;Q5T5P2-6	yes	no	3	0.0074769	81.713	By matching	By matching	By MS/MS	By matching		By MS/MS	5342700	391690	274620	1801100	800750	0	2074500	2472	1679	2792			2778
SEMA4B	Semaphorin-4B	1.03096e+07	4.26521e+07	483643	1.95356e+07	5.52509e+06	2.14716e+07	0.870651	-0.199833	-0.626021	0.878545	1	1073.5717	J3KNP4;Q9NPR2	yes	no	2	0.0019145	110.64	By MS/MS	By MS/MS	By MS/MS	By MS/MS	By matching	By MS/MS	89856000	19980000	5399400	24249000	10920000	28939000	368230	2477	956	2797			1486;1487
ZC3H18	Zinc finger CCCH domain-containing protein 18	3.78615e+06	641034	3.10494e+06	853098	1.95334e+06	1.45349e+06	0.565567	-0.822229	-1.27352	0.374059	0	900.50288	H3BP01;E7ERS3;Q86VM9-2;Q86VM9	yes	no	2	0.00028739	133.91		By matching	By matching	By MS/MS		By MS/MS	9924800	0	1908900	1641500	4010300	0	2364000	2480	563	2800			859
OSBPL3	Oxysterol-binding protein-related protein 3	4.71222e+07	3.05664e+07	423725	4.74799e+07	4.33932e+07	3.27126e+07	1.58215	0.661887	0.270453	0.385367	0	1886.901	Q9H4L5-5;Q9H4L5;Q9H4L5-7;Q9H4L5-3;Q9H4L5-6;Q9H4L5-2;Q9H4L5-8;Q9H4L5-4	no	no	2;3	1.23e-31	168.76	By MS/MS	By MS/MS	By MS/MS	By MS/MS	By MS/MS	By matching	198880000	48560000	42406000	36944000	49912000	20739000	322610	2483	2089;2090	2803			3603;3604
SIPA1L1	Signal-induced proliferation-associated 1-like protein 1	8.02991e+06	2.80358e+07	6.67378e+06	1.73102e+07	1.36454e+07	1.01784e+07	0.962436	-0.0552373	-0.475594	0.946645	0	1455.7457	O43166-3;O43166-2;O43166;F5GYF8	yes	no	2	1.41e-169	242.4	By MS/MS	By MS/MS	By MS/MS	By MS/MS	By MS/MS	By MS/MS	75143000	17704000	13335000	11495000	8505300	19022000	5081200	2487	1078	2807			1670
HGSNAT	Heparan-alpha-glucosaminide N-acetyltransferase	4.79295e+06	1.94373e+06	2.22324e+06	3.69269e+06	6.47408e+06	2.00726e+06	1.35872	0.442251	0.041958	0.540769	0	1171.6197	Q68CP4-2;Q68CP4	yes	no	2	0.00047445	124.07	By MS/MS	By MS/MS	By MS/MS	By MS/MS	By MS/MS	By MS/MS	20459000	3776700	6326800	2266900	5076700	1318800	1692700	2493	1701	2813			2827
PRRC2A	Protein PRRC2A	8.25621e+06	1.75537e+07	622774	1.46654e+07	5.02512e+06	1.91668e+07	1.47005	0.555861	0.16015	0.555507	0	1118.6812	P48634;P48634-2;P48634-3	yes	no	2	0.0053594	88.021	By MS/MS	By MS/MS	By MS/MS	By matching	By MS/MS		62211000	14999000	4910800	21646000	8745000	11910000	0	2494	1382	2814			2217
CASC4	Protein CASC4	6.09496e+06	6.89812e+06	2.15179e+06	1.04581e+07	3.00742e+06	5.86434e+06	1.27633	0.352001	-0.0519312	0.62622	0	1296.6674	H0YM51;Q6P4E1-2;Q6P4E1-5;Q6P4E1;Q6P4E1-4	yes	no	2	0.0010221	126.5	By MS/MS	By MS/MS	By MS/MS	By MS/MS	By MS/MS	By MS/MS	33033000	10696000	2939000	6622900	6455800	4680300	1638300	2495	874	2815;2816			1362;1363
PRR11	Proline-rich protein 11	1.5878e+07	1.40789e+07	9.8683e+06	2.23065e+07	2.19063e+07	9.86584e+06	1.3579	0.44138	0.041052	0.371045	0	1396.7715	Q96HE9;J3QKY4;J3QR53	yes	no	2;3	1.73e-06	138.81	By MS/MS	By MS/MS	By MS/MS	By MS/MS	By MS/MS	By MS/MS	89248000	22814000	21408000	11142000	16818000	9552400	7513400	2499	1964	2820			3355;4676
LMNB2;LMNB1	Lamin-B2;Lamin-B1	1.25462e+07	1.09664e+07	622774	1.66639e+07	1.1385e+07	892761	1.19914	0.261996	-0.145566	0.80178	1	1070.6084	Q03252;P20700	no	no	2	0.00044748	123.01	By MS/MS	By matching		By MS/MS	By MS/MS		48899000	17043000	11126000	0	13289000	7440600	0	2504	1288;1494	2825			2026
REPS1	RalBP1-associated Eps domain-containing protein 1	674148	4.14141e+06	622774	9.44953e+06	5.15569e+06	1.97281e+07	6.31322	2.65838	2.34746	0.148136	2	2052.0124	Q96D71-3;Q96D71;E9PMG1;H0YDT0;Q96D71-4;Q96D71-2;H0YCR2	yes	no	4	0.0080202	59.68	By matching	By MS/MS	By MS/MS		By matching		39792000	9664500	5038400	22280000	0	2809900	0	2506	1952	2827			3333
AHNAK	Neuroblast differentiation-associated protein AHNAK	2.98385e+08	5.78329e+08	3.10376e+08	1.1738e+09	5.00895e+08	9.13179e+08	2.18001	1.12434	0.751554	0.124912	1	1818.8595	Q09666	yes	yes	2;3	0	289.32	By MS/MS	By MS/MS	By MS/MS	By MS/MS	By MS/MS	By MS/MS	3666100000	1200500000	489500000	1031300000	316050000	392390000	236310000	2507	1510	2828;2829			2417
SPRY4	Protein sprouty homolog 4	1.36187e+07	4.13006e+07	2.18961e+06	1.65436e+07	9.63887e+06	2.27777e+07	0.857313	-0.222106	-0.649193	0.841409	0	1813.9145	A0A0C4DFS6;Q9C004	yes	no	2;3	5.2e-05	123.4	By MS/MS	By MS/MS	By MS/MS	By MS/MS	By MS/MS	By MS/MS	96178000	16920000	9419600	25724000	14425000	28022000	1667100	2513	183	2835;2836		38	304
DHX16	Putative pre-mRNA-splicing factor ATP-dependent RNA helicase DHX16	2.60498e+06	1.45081e+07	7.12757e+06	1.25544e+07	5.85008e+06	1.51972e+07	1.38617	0.471105	0.0719766	0.523242	0	1708.7639	A2AB15;A0A140T947;O60231	yes	no	2	1.01e-22	163.62	By MS/MS	By MS/MS	By MS/MS	By MS/MS	By MS/MS	By MS/MS	53750000	12840000	5717000	17163000	2759200	9843600	5426700	2518	241	2841;2842			408;409
BAIAP2L1	Brain-specific angiogenesis inhibitor 1-associated protein 2-like protein 1	2.00632e+06	1.23434e+07	2.34814e+06	4.38299e+06	4.11706e+06	8.18098e+06	0.998989	-0.00145938	-0.419647	0.998876	0	2278.1693	Q9UHR4	yes	yes	2;3	1.22e-08	122.94	By MS/MS	By MS/MS	By MS/MS	By MS/MS	By MS/MS	By MS/MS	30033000	4482700	4023400	9239200	2125100	8374900	1787800	2519	2208	2843			3819;4743
FMNL2	Formin-like protein 2	1.07099e+07	1.08481e+07	622774	1.50095e+07	1.34766e+07	1.31438e+07	1.87685	0.908312	0.526816	0.1927	1	2207.0892	Q96PY5;Q96PY5-3;C9IZY8	yes	no	3	0.00022328	91.565	By MS/MS	By MS/MS	By MS/MS	By matching	By MS/MS		62069000	15351000	13170000	14844000	11344000	7360300	0	2523	1988	2847;2848		440	3415
PPP1R18	Phostensin	2.99556e+07	4.33935e+07	2.96243e+07	2.13601e+07	2.36418e+07	4.39137e+07	0.863482	-0.211762	-0.638432	0.615109	1	2412.1405	A0A0G2JHC2;Q6NYC8;Q6NYC8-3	yes	no	2;3	5.61e-12	127.5	By MS/MS	By MS/MS	By MS/MS	By MS/MS	By MS/MS	By MS/MS	178270000	21846000	23104000	49594000	31729000	29442000	22555000	2524	218	2849			358
ITGA5	Integrin alpha-5;Integrin alpha-5 heavy chain;Integrin alpha-5 light chain	1.2195e+08	1.81197e+08	9.94041e+07	1.76984e+08	5.64635e+07	9.68609e+07	0.820538	-0.285359	-0.714996	0.608922	0	1981.9368	P08648	yes	yes	2;3	4.34e-224	256.35	By MS/MS	By MS/MS	By MS/MS	By MS/MS	By MS/MS	By MS/MS	673370000	181010000	55179000	109390000	129170000	122940000	75683000	2525	1222	2850			1914;1915;1916;1917;1918
PGRMC1	Membrane-associated progesterone receptor component 1	1.54881e+06	9.11643e+06	622774	4.40763e+07	5.81662e+06	3.95935e+07	7.92757	2.98688	2.68921	0.158106	2	2649.2294	O00264-2;O00264	yes	no	3;4	1.92e-06	107.39	By MS/MS	By MS/MS	By MS/MS	By matching	By MS/MS		103300000	45079000	5684300	44715000	1640500	6185400	0	2532	1038	2857			1583;4341;4932
ARHGAP29	Rho GTPase-activating protein 29	674148	2.9461e+06	1.43124e+06	589069	914402	1.63713e+06	0.621718	-0.685667	-1.13145	0.454212	0	1108.6241	Q52LW3	yes	yes	2	0.0040589	104.01	By matching	By matching	By MS/MS	By MS/MS	By MS/MS	By MS/MS	6433600	602470	893600	1848900	0	1998900	1089700	2535	1652	2860			2731
LAMTOR1	Ragulator complex protein LAMTOR1	674148	1.05039e+07	489396	5.20665e+06	2.60424e+06	2.03108e+06	0.84354	-0.245471	-0.6735	0.874045	0	1166.6547	H0YFI1;F5H479;F5GX19;F5H3Y3;Q6IAA8	yes	no	2	1.09e-09	161.48	By MS/MS	By MS/MS	By MS/MS		By MS/MS	By matching	17663000	5325100	2545000	2293800	0	7126800	372610	2537	666	2862			1044;4234
TMC8	Transmembrane channel-like protein 8	5.84827e+06	2.38147e+06	5.09176e+06	7.03926e+06	7.36044e+06	4.53437e+06	1.42132	0.507229	0.109557	0.248557	0	1389.714	Q8IU68-2;Q8IU68	yes	no	2	6.9e-07	140.03	By MS/MS	By MS/MS	By MS/MS	By MS/MS	By MS/MS	By MS/MS	31200000	7199400	7193000	5120900	6194500	1615800	3876700	2545	1797	2870			3022
TELO2	Telomere length regulation protein TEL2 homolog	1.69222e+06	1.81712e+06	2.67177e+06	1.68282e+06	1.80496e+06	1.85035e+06	0.86362	-0.211532	-0.638192	0.458538	0	693.40613	Q9Y4R8	yes	yes	2	0.0035572	124.83	By MS/MS	By MS/MS	By MS/MS	By MS/MS	By MS/MS	By MS/MS	10634000	1721100	1763900	2089700	1792400	1232900	2034200	2546	2270	2871			3958
SEC16A	Protein transport protein Sec16A	674148	9.71098e+06	622774	1.42205e+06	1.07935e+06	4.64789e+06	0.649469	-0.622667	-1.06591	0.721176	0	1900.0418	F1T0I1;J3KNL6;O15027-2;O15027-4;O15027-3;O15027;O15027-5;A0A0C4DH09;X6RGP5	yes	no	2;3	3.06e-05	115.34	By MS/MS	By matching	By MS/MS		By MS/MS		14347000	1454400	1054800	5249100	0	6588800	0	2547	658	2872			1034
TOR4A	Torsin-4A	4.32136e+06	9.93737e+06	622774	1.51464e+07	2.11583e+06	1.46854e+07	2.1468	1.10219	0.728515	0.333851	1	2145.0749	Q9NXH8	yes	yes	3	0.00015731	83.202	By MS/MS	By MS/MS	By MS/MS	By MS/MS	By matching		45463000	15491000	2067700	16585000	4577200	6742400	0	2549	2162	2874			3735;4730
ZDHHC5	Palmitoyltransferase ZDHHC5	674148	1.01543e+06	622774	2.34603e+06	3.50422e+06	5.82892e+06	5.05077	2.3365	2.01261	0.0907756	2	3391.7233	Q9C0B5-2;Q9C0B5	yes	no	4	0.00050704	57.287	By MS/MS	By MS/MS	By MS/MS		By matching		13096000	2399400	3424500	6582900	0	688960	0	2551	2063	2876			3538
RPS3A	40S ribosomal protein S3a	3.44231e+06	641034	4.26365e+06	2.54275e+06	4.75047e+06	5.1117e+06	1.48616	0.571585	0.176509	0.380692	0	1330.6187	D6RAT0;P61247;D6R9B6;H0Y9Y4;D6RG13	yes	no	2	3.05e-12	158.86	By MS/MS	By matching	By MS/MS	By MS/MS		By MS/MS	19908000	2600600	4642400	5772900	3646100	0	3246200	2562	511	2887		92	809;810;811
WFS1	Wolframin	6.5605e+06	3.09275e+06	5.35773e+06	5.27852e+06	774223	892761	0.462695	-1.11187	-1.57484	0.217916	0	1230.6204	O76024	yes	yes	2	0.0017016	106.79	By MS/MS			By MS/MS	By MS/MS	By matching	18525000	5398600	0	0	6948900	2098400	4079200	2565	1134	2890			1754
SET	Protein SET	674148	641034	571419	746410	323683	773843	0.977385	-0.0330011	-0.452461	0.931956	0	1272.6561	A0A0C4DFV9;Q01105-3;Q01105-4;Q01105-2;Q01105	yes	no	2	0.0098028	78.903	By matching	By matching	By MS/MS			By matching	2388700	763390	316320	873940	0	0	435060	2567	186	2892			313
BMPR2	Bone morphogenetic protein receptor type-2	1.15691e+06	641034	622774	2.97072e+06	646006	3.88595e+06	3.09936	1.63197	1.27966	0.218277	0	1732.8744	Q13873	yes	yes	2;3	0.00046688	95.751	By matching	By matching	By MS/MS	By matching			9283600	3038300	631310	4388600	1225400	0	0	2570	1563	2895			2536
PKN1	Serine/threonine-protein kinase N1	2.63198e+07	8.68783e+06	3.63951e+07	6.77224e+06	1.8067e+07	3.05414e+06	0.390649	-1.35606	-1.82888	0.211832	0	1360.647	Q16512;Q16512-2;K7EN76;Q16512-3	yes	no	2	5.63e-104	223.06	By MS/MS	By MS/MS	By MS/MS	By MS/MS	By MS/MS	By MS/MS	89515000	6926300	17656000	3449200	27878000	5894600	27710000	2573	1620	2898			2645;2646
ANKHD1	Ankyrin repeat and KH domain-containing protein 1	5.76141e+06	641034	7.23593e+06	2.83334e+06	6.03489e+06	3.13074e+06	0.879795	-0.184761	-0.610342	0.823427	0	771.44905	H0Y785;H0Y472;H0Y4P6;Q8IWZ3;Q8IWZ3-4;Q8IWZ3-6;A0A0A0MQZ8;H0Y7Y3	yes	no	2	9.14e-08	159.28	By MS/MS	By MS/MS	By MS/MS	By MS/MS		By MS/MS	23943000	2897800	5897600	3535700	6102500	0	5509200	2574	819	2899			1278
MAP2K2	Dual specificity mitogen-activated protein kinase kinase 2	1.8512e+06	303173	7.59673e+06	478583	5.25351e+06	892761	0.679395	-0.557677	-0.998298	0.720907	0	982.51959	M0R1B6;G5E9C7;P36507	yes	no	2	0.00051252	138.99	By matching	By MS/MS		By MS/MS	By matching	By MS/MS	13574000	489470	5134000	0	1960800	205700	5783900	2575	801	2900;2901			4273
CAMSAP2	Calmodulin-regulated spectrin-associated protein 2	1.61216e+06	1.85603e+06	2.68005e+06	853098	1.58844e+06	2.38031e+06	0.784263	-0.35059	-0.782858	0.467828	0	1417.6685	Q08AD1-2;Q08AD1-3;Q08AD1	yes	no	2	0.0002178	127.78		By MS/MS	By MS/MS	By matching	By MS/MS	By MS/MS	9247800	0	1552300	2688200	1707600	1259300	2040500	2576	1507	2902			2383;2384
HSPA4L	Heat shock 70 kDa protein 4L	2.37962e+06	641034	622774	220025	1.46472e+06	1.6428e+06	0.913301	-0.130838	-0.554244	0.8934	1	843.5178	E9PDE8;O95757	yes	no	2	0.011677	104.2	By matching	By MS/MS	By MS/MS	By matching			6032300	225030	1431400	1855300	2520500	0	0	2577	594	2903	83		4209
REPS2;REPS1	RalBP1-associated Eps domain-containing protein 2;RalBP1-associated Eps domain-containing protein 1	674148	641034	874795	805007	860004	816566	1.13315	0.180342	-0.230514	0.313407	0	1199.651	Q8NFH8-3;Q8NFH8-2;Q8NFH8-4;Q8NFH8;H0YE89;Q96D71-3;Q96D71;E9PMG1;H0YDT0;Q96D71-4;Q96D71-2	no	no	2	0.0041383	91.701	By MS/MS	By matching	By matching			By matching	3252000	823320	840440	922190	0	0	666040	2579	1952;1866	2905			3166
FNDC3B	Fibronectin type III domain-containing protein 3B	1.51775e+08	1.16407e+08	6.82115e+07	1.17966e+08	1.60389e+08	5.48076e+07	0.990397	-0.0139218	-0.432612	0.979405	0	1104.5815	Q53EP0;C9JKH7;Q53EP0-2	yes	no	2	0.00018333	150.51	By MS/MS	By MS/MS	By MS/MS	By MS/MS	By MS/MS	By MS/MS	630960000	120650000	156740000	61897000	160760000	78981000	51934000	2580	1654	2906			2734
PTRF	Polymerase I and transcript release factor	1.17041e+08	2.37528e+08	1.87873e+07	2.54657e+08	1.11977e+08	1.76075e+08	1.4536	0.539627	0.143262	0.502579	1	955.60662	Q6NZI2	yes	yes	1;2	5.21e-13	174.57	By MS/MS	By MS/MS	By MS/MS	By MS/MS	By MS/MS	By MS/MS	868170000	260450000	109430000	198850000	123970000	161160000	14304000	2583	1710	2909			2842
PRRC2C	Protein PRRC2C	6.07589e+06	9.24524e+06	5.92185e+06	9.99952e+06	5.91568e+06	1.46597e+07	1.4393	0.525363	0.128423	0.347816	0	1110.5921	E7EPN9;Q9Y520-2;Q9Y520-6;Q9Y520-4;Q9Y520-5;Q9Y520;Q9Y520-7;Q9Y520-3;H7C5N8	yes	no	2	4.58e-10	168.85	By MS/MS	By MS/MS	By MS/MS	By MS/MS	By MS/MS	By MS/MS	49781000	10227000	5781100	16556000	6435600	6272800	4508700	2584	552	2910			851
ZFYVE19	Abscission/NoCut checkpoint regulator	3.00736e+07	2.73475e+07	4.9574e+07	3.43271e+07	3.48682e+07	2.64382e+07	0.893812	-0.161956	-0.586617	0.653761	0	1846.7705	H3BRM1;H3BRF9;Q96K21-3;Q96K21-2;Q96K21;Q96K21-4	yes	no	2;3	5.77e-40	179.35	By MS/MS	By MS/MS	By MS/MS	By MS/MS	By MS/MS	By MS/MS	187190000	35108000	34075000	29858000	31854000	18555000	37744000	2585	898	2911			1410
STIM1	Stromal interaction molecule 1	1.46875e+07	6.38964e+06	4.63298e+06	7.57586e+06	1.17974e+07	4.19374e+06	0.916643	-0.125568	-0.548761	0.861029	0	910.51238	E9PNJ4;G0XQ39;Q13586;H0YDB2	yes	no	2	0.0027911	101.38	By MS/MS	By MS/MS	By MS/MS	By MS/MS	By MS/MS	By MS/MS	47433000	7748200	11529000	4736200	15557000	4335300	3527400	2586	645	2912			1014
RAPGEF6	Rap guanine nucleotide exchange factor 6	1.68806e+06	641034	622774	2.89524e+06	1.20522e+06	2.65719e+06	2.28927	1.19489	0.824953	0.126689	0	2315.9401	E9PCH4;Q8TEU7;Q8TEU7-4;B7Z7Y1;Q8TEU7-2;Q8TEU7-5;Q8TEU7-3;D6RD23;D6RIH0;D6RB02;Q8TEU7-6	yes	no	2	0.0031114	66.777	By MS/MS	By matching	By MS/MS	By matching			8927800	2961100	1177800	3000900	1788000	0	0	2587	591	2913			921
SCRIB	Protein scribble homolog	674148	3.26166e+06	1.8057e+06	853098	330171	3.67972e+06	0.846989	-0.239584	-0.667376	0.831573	0	1384.8078	A0A0G2JMS7;A0A0G2JNZ2;Q14160-2;Q14160;A0A0G2JPP5;Q14160-3	yes	no	2	0.0020293	99.941		By matching	By MS/MS		By MS/MS	By MS/MS	8066100	0	322660	4155700	0	2213000	1374800	2591	223	2917			367
TOM1	Target of Myb protein 1	4.08826e+06	3.92814e+06	1.92154e+06	4.49788e+06	4.14776e+06	1.49953e+06	1.02085	0.0297733	-0.387155	0.956195	0	2081.0542	O60784-3;O60784-4;O60784;O60784-2	yes	no	2;3	4.78e-05	87.566	By MS/MS	By matching	By matching	By MS/MS	By MS/MS	By MS/MS	18806000	4600200	4053400	1693500	4330300	2665200	1463000	2594	1107	2920			1720;1721
B4GALT1	Beta-1,4-galactosyltransferase 1;Lactose synthase A protein;N-acetyllactosamine synthase;Beta-N-acetylglucosaminylglycopeptide beta-1,4-galactosyltransferase;Beta-N-acetylglucosaminyl-glycolipid beta-1,4-galactosyltransferase;Processed beta-1,4-galactosyltransferase 1	1.98347e+07	2.96482e+07	622774	2.17834e+07	8.76315e+06	2.05808e+06	0.650718	-0.619896	-1.06303	0.605421	0	2793.4621	Q86XA6;P15291-2;P15291	yes	no	2;3	4.59e-19	120.23	By MS/MS	By MS/MS	By MS/MS	By MS/MS	By MS/MS		74292000	22279000	8563800	2324300	21009000	20116000	0	2597	1256	2923;2924	206		1960;1961;1962;1963
UBE2V1;TMEM189-UBE2V1	Ubiquitin-conjugating enzyme E2 variant 1	1.42654e+06	1.7113e+06	1.91301e+06	2.88507e+06	2.36336e+06	4.20542e+06	1.87173	0.904376	0.522721	0.107739	0	1388.6031	A0A0A0MSL3;G3V2F7;I3L0A0;Q13404-6;Q13404-8;Q13404;Q13404-7;Q13404-2;Q13404-1	yes	no	2	0.00030066	119.21	By MS/MS	By MS/MS	By MS/MS	By matching	By MS/MS	By matching	14138000	2950700	2309600	4749400	1511000	1161100	1456500	2598	153	2925			247
KIDINS220	Kinase D-interacting substrate of 220 kDa	1.09611e+07	641034	7.40313e+06	2.08575e+07	1.03474e+07	1.71771e+07	2.54572	1.34807	0.984314	0.0859353	0	2174.9703	Q9ULH0-2;Q9ULH0-4;Q9ULH0;Q9ULH0-5	yes	no	2	1.9e-38	163.44	By MS/MS	By MS/MS	By MS/MS	By MS/MS		By MS/MS	68089000	21332000	10112000	19399000	11610000	0	5636500	2599	2222	2926;2927			3847;3848
AHNAK	Neuroblast differentiation-associated protein AHNAK	8.29605e+08	8.14692e+08	1.40826e+09	1.99443e+09	1.92069e+09	1.98043e+09	1.93135	0.94961	0.56978	0.0384277	0	1641.8322	Q09666	yes	yes	2;3	0	282.52	By MS/MS	By MS/MS	By MS/MS	By MS/MS	By MS/MS	By MS/MS	8657200000	2039800000	1.877e+09	2236600000	878720000	552760000	1072200000	2600	1510	2928;2929;2930;2931			2418;2419;2420;2421
SLC7A11	Cystine/glutamate transporter	5.72686e+06	641034	3.40782e+06	3.51034e+06	5.47608e+06	1.38124e+06	1.06055	0.0848165	-0.329892	0.921955	0	727.42284	Q9UPY5	yes	yes	2	0.0034827	107.01	By MS/MS	By MS/MS	By MS/MS	By MS/MS		By matching	19162000	3590200	5351500	1559900	6065900	0	2594600	2601	2237	2932			3869
SLC7A11	Cystine/glutamate transporter	1.62858e+07	2.63482e+06	5.42419e+06	4.14491e+06	1.87884e+07	892761	0.978691	-0.0310747	-0.450457	0.981295	1	1492.7886	Q9UPY5	yes	yes	2;3	8.56e-05	132.65	By MS/MS	By MS/MS		By MS/MS	By matching	By MS/MS	45768000	4239200	18361000	0	17250000	1787700	4129800	2602	2237	2933			3869
CCP110	Centriolar coiled-coil protein of 110 kDa	674148	641034	622774	2.95811e+06	1.75912e+06	845530	2.87042	1.52126	1.16449	0.186842	0	1168.5798	O43303-2;O43303	yes	no	2	0.00036149	140.01	By MS/MS	By MS/MS	By MS/MS				5699400	3025400	1719100	954900	0	0	0	2605	1083	2936;2937			1681
DAB2IP	Disabled homolog 2-interacting protein	2.15719e+06	2.01138e+06	2.78893e+06	1.8858e+06	2.74484e+06	2.57927e+06	1.03628	0.0514126	-0.364643	0.824504	0	981.51311	H0Y3A3;Q5VWQ8-3;Q5VWQ8-4;Q5VWQ8-2;Q5VWQ8-5;Q5VWQ8	yes	no	2	0.00046345	141.91	By MS/MS	By MS/MS	By MS/MS	By MS/MS	By MS/MS	By MS/MS	13297000	1928700	2682400	2912900	2284900	1364700	2123400	2606	816	2938			1272
LMO7	LIM domain only protein 7	6.29625e+06	3.36645e+07	4.44569e+06	3.27187e+06	8.22859e+06	1.62244e+07	0.624343	-0.67959	-1.12513	0.627649	0	2048.0062	E9PMS6;F8WD26;J3KP06;Q8WWI1-3;Q8WWI1-4;Q8WWI1-2;Q8WWI1;A0A0A0MTE2;E9PMT2;Q8WWI1-5;E9PMP7;H0Y424;H0YDG6	yes	no	2;3	8.5e-28	156.24	By MS/MS	By MS/MS	By MS/MS	By MS/MS	By MS/MS	By MS/MS	62605000	3346300	8041400	18323000	6669000	22841000	3384800	2607	641	2939			987;988;989;990;4223
CTTN	Src substrate cortactin	2.3124e+07	1.10307e+08	3.44262e+07	3.46302e+07	1.19376e+07	9.6799e+07	0.8541	-0.227523	-0.654828	0.83761	0	1509.7351	H0YEV2;H0YCD9;Q14247-3;Q14247;Q14247-2	yes	no	2;3	1.26e-55	198.29	By MS/MS	By MS/MS	By MS/MS	By MS/MS	By MS/MS	By MS/MS	281950000	35418000	11666000	109320000	24493000	74842000	26211000	2609	846	2941			1323;1324;4897
EPHA2	Ephrin type-A receptor 2	7.96967e+07	1.93474e+08	1.01416e+08	3.69533e+08	1.52192e+08	1.50494e+08	1.79456	0.843631	0.459527	0.309821	0	1332.6674	P29317	yes	yes	2	4.45e-124	231.67	By MS/MS	By MS/MS	By MS/MS	By MS/MS	By MS/MS	By MS/MS	989530000	377940000	148730000	169960000	84415000	131270000	77215000	2610	1316	2942;2943			2067;2068;2069;4443
ESAM	Endothelial cell-selective adhesion molecule	2.83411e+07	3.36203e+07	622774	3.25388e+07	2.23934e+07	2.88413e+07	1.33857	0.420697	0.0195349	0.566874	0	2527.3031	Q96AP7	yes	yes	2;3	5.08e-12	114.14	By MS/MS	By MS/MS	By MS/MS	By MS/MS	By MS/MS	By MS/MS	140560000	33279000	21884000	32572000	30019000	22811000	0	2611	1941	2944			3310
ABHD2	Abhydrolase domain-containing protein 2	6.32806e+06	641034	4.5589e+06	6.57493e+06	7.52959e+06	3.29844e+06	1.50963	0.59419	0.200026	0.409912	0	1635.6934	P08910	yes	yes	2	0.00089445	101.45	By matching	By MS/MS	By matching	By matching		By matching	27982000	6724500	7358300	3725100	6702700	0	3471000	2614	1225	2948			1926
ARHGEF2	Rho guanine nucleotide exchange factor 2	844626	1.42349e+07	622774	1.99267e+07	285751	2.03223e+07	2.58146	1.36819	1.00524	0.366507	1	2766.2329	V9GYM8;Q92974-3;Q92974-2;Q92974;V9GYF0	yes	no	3;4	0.000293	63.398	By MS/MS	By matching	By MS/MS	By matching	By MS/MS		54163000	20380000	279250	22951000	894630	9658200	0	2617	1935	2951;2952			3301;3302;3303;3304;4665
PTK2	Focal adhesion kinase 1	3.23706e+06	641034	6.80513e+06	8.98138e+06	8.1236e+06	6.99118e+06	2.25552	1.17346	0.802655	0.118509	0	1774.9214	B4DWJ1;E9PEI4;H0YB16;H0YBZ1;H0YBP1;E7ESA6;Q05397-6;Q05397-2;Q05397-7;Q05397;Q05397-5	yes	no	2;3	4.31e-05	112.03	By MS/MS	By MS/MS	By MS/MS	By MS/MS		By MS/MS	33630000	9185700	7938800	7895500	3428700	0	5181200	2632	368	2967			624
ATXN2L	Ataxin-2-like protein	4.21562e+06	6.63548e+06	1.24722e+06	3.32574e+06	5.37436e+06	1.05751e+07	1.59321	0.67194	0.280911	0.424195	0	1866.9112	Q8WWM7-6;Q8WWM7-8;Q8WWM7-5;Q8WWM7-4;Q8WWM7-9;Q8WWM7-2;Q8WWM7;Q8WWM7-3;H3BUF6	yes	no	2	0.00010209	119.54	By MS/MS	By MS/MS	By MS/MS	By MS/MS	By MS/MS	By matching	30513000	3401400	5252100	11943000	4465200	4502100	949590	2633	1907	2968			3239;3240;3241
CCDC86	Coiled-coil domain-containing protein 86	5.1755e+06	1.51159e+07	1.06662e+07	1.34334e+07	1.96019e+07	9.09992e+06	1.36106	0.444732	0.0445397	0.424198	0	2302.1302	Q9H6F5	yes	yes	2;3	0.00024125	71.651	By MS/MS	By MS/MS	By MS/MS	By MS/MS	By MS/MS	By matching	67031000	13739000	19156000	10277000	5481900	10256000	8120900	2634	2095	2969;2970			3618;3619
TOR1AIP1	Torsin-1A-interacting protein 1	3.95873e+06	5.13376e+06	622774	2.78563e+06	3.01478e+06	892761	0.688934	-0.537563	-0.977372	0.553206	0	2200.1059	A0A0A0MSK5;J3KN66;Q5JTV8;Q5JTV8-3;Q5JTV8-2;H0YDU3	yes	no	3	0.00013025	106.31	By MS/MS	By MS/MS		By MS/MS	By MS/MS		13472000	2849000	2946200	0	4193100	3483200	0	2636	151	2972		31	242
CLTA	Clathrin light chain A	674148	397825	4.75395e+06	2.98118e+06	4.67055e+06	892761	1.46663	0.552509	0.156663	0.639478	0	1057.5404	F8WF69;P09496-2;P09496-4;P09496-3;P09496	yes	no	2	0.0017255	105.46	By MS/MS	By MS/MS			By matching	By MS/MS	11503000	3049000	4564300	0	0	269920	3619500	2637	757	2973			1166
CLTA	Clathrin light chain A	6.11554e+06	641034	7.07582e+06	6.93122e+06	7.65607e+06	5.71532e+06	1.46776	0.553613	0.157812	0.396197	1	1185.6354	F8WF69;P09496-2;P09496-4;P09496-3;P09496	yes	no	2;3	0.0010802	115.29	By MS/MS	By MS/MS	By MS/MS	By matching		By matching	32890000	7088900	7481900	6454600	6477600	0	5387300	2638	757	2974			1166
NOLC1	Nucleolar and coiled-body phosphoprotein 1	957230	641034	1.78088e+06	1.83672e+06	1.24605e+06	3.41311e+06	1.92235	0.942868	0.562766	0.249432	0	1044.5604	A0A0A0MRM9;Q14978;Q14978-3;Q14978-2	yes	no	2	0.0075755	108.98	By MS/MS	By matching	By matching	By MS/MS		By matching	9320700	1878500	1217700	3854600	1013900	0	1355900	2643	139	2979			4082;4083
FZD6	Frizzled-6	674148	641034	793336	2.18392e+06	817160	4.56173e+06	3.58679	1.84269	1.49888	0.238278	1	1942.9167	O60353-2;O60353	yes	no	3	0.00070135	86.617	By MS/MS	By matching	By MS/MS			By matching	8788000	2233600	798570	5151800	0	0	604020	2644	1099	2980			1713;1714
LMNA	Prelamin-A/C;Lamin-A/C	2.76746e+07	2.43114e+07	4.78534e+07	6.08057e+07	4.08063e+07	1.26285e+08	2.28264	1.1907	0.820595	0.235448	1	1240.6888	P02545-3;P02545;Q3BDU5;P02545-2;P02545-6;P02545-5;P02545-4;A0A0C4DGC5;Q5TCI8	yes	no	2;3	1.76e-09	162.93	By MS/MS	By MS/MS	By MS/MS	By MS/MS	By MS/MS	By MS/MS	326930000	62189000	39878000	142620000	29313000	16495000	36434000	2646	1177	2982;2983			1856;1857
LIMA1	LIM domain and actin-binding protein 1	5.62961e+06	1.73754e+07	622774	1.66747e+07	3.27818e+06	2.17505e+07	1.76502	0.819682	0.434612	0.462613	1	1321.7466	Q9UHB6-4;Q9UHB6;F8VRN8	yes	no	2;3	0.00011311	140.93	By MS/MS	By MS/MS	By MS/MS	By MS/MS	By matching		62574000	17054000	3203600	24564000	5962900	11789000	0	2649	2202	2986			3810
VIM	Vimentin	674148	641034	1.5572e+07	955992	1.16695e+06	3.9969e+07	2.49254	1.31762	0.952627	0.594334	1	969.57196	P08670;B0YJC4;A0A1B0GTT5;A0A1B0GVG8	yes	no	2	0.0021647	111.5	By matching	By MS/MS	By MS/MS			By MS/MS	59112000	977740	1140400	45139000	0	0	11856000	2650	1223	2987			1921;1922
SCRIB	Protein scribble homolog	3.61177e+06	4.56883e+06	2.85775e+06	1.40044e+06	3.70253e+06	4.62106e+06	0.880931	-0.182899	-0.608404	0.711785	1	1474.7892	A0A0G2JMS7;A0A0G2JNZ2;Q14160-2;Q14160;A0A0G2JPP5;Q14160-3;H0YCG0	yes	no	2	0.00022556	132.31	By matching	By MS/MS	By MS/MS	By MS/MS	By MS/MS	By MS/MS	19371000	1432300	3618300	5218800	3825600	3099900	2175800	2651	223	2988			368
MAP7D1	MAP7 domain-containing protein 1	1.52265e+07	6.55191e+06	2.4741e+07	6.90541e+06	1.18608e+07	4.01912e+06	0.489802	-1.02973	-1.48939	0.269427	0	1189.619	Q3KQU3-4;Q3KQU3;Q3KQU3-2;H0YF21	yes	no	2	1.48e-36	190.03	By matching	By MS/MS	By MS/MS	By MS/MS	By MS/MS	By MS/MS	62603000	7062500	11591000	4539000	16128000	4445400	18837000	2657	1639	2994			2693;2694
STK10	Serine/threonine-protein kinase 10	5.33911e+06	3.92136e+06	1.09696e+07	7.65809e+06	1.11343e+07	9.85787e+06	1.41622	0.502046	0.104165	0.32732	0	1644.7301	O94804	yes	yes	2	4.98e-267	272.74	By MS/MS	By MS/MS	By MS/MS	By MS/MS	By MS/MS	By MS/MS	46513000	7832300	10881000	11133000	5655200	2660600	8351900	2662	1137	2999			4388
DNAJA2	DnaJ homolog subfamily A member 2	674148	6.80969e+06	2.43969e+07	1.12442e+07	1.62691e+07	8.67746e+06	1.13519	0.182937	-0.227814	0.862273	0	1270.6769	O60884	yes	yes	2	0.0017488	118.87	By MS/MS	By MS/MS	By matching		By MS/MS	By matching	60394000	11500000	15899000	9799900	0	4620300	18575000	2665	1109	3002			1725
MARCKS	Myristoylated alanine-rich C-kinase substrate	3.29729e+07	2.95996e+07	8.8521e+06	3.00582e+07	5.82061e+07	1.36255e+07	1.42654	0.512518	0.115059	0.545131	1	912.5069	P29966	yes	yes	2	0.0039186	106.18	By matching	By MS/MS	By matching	By MS/MS	By MS/MS	By MS/MS	164760000	30742000	56882000	15388000	34925000	20083000	6739700	2667	1317	3004			2087
MARCKSL1	MARCKS-related protein	4.09053e+06	3.59755e+06	622774	4.5452e+06	9.19794e+06	3.32368e+06	2.05356	1.03813	0.661866	0.24966	1	906.5287	P49006	yes	yes	2	0.0097092	91.636	By matching	By matching	By MS/MS	By MS/MS	By matching		24164000	4648600	8988700	3753600	4332700	2440900	0	2670	1385	3007			2230
ANXA2;ANXA2P2	Annexin A2;Annexin;Putative annexin A2-like protein	1.81533e+07	5.07274e+07	8.80114e+06	4.77057e+07	2.13415e+07	5.88258e+07	1.64611	0.719064	0.329935	0.3787	0	1843.8952	P07355;H0YMD0;H0YMU9;H0YN42;P07355-2;H0YKS4;A6NMY6;H0YMM1;H0YKZ7;H0YLV6;H0YMT9;H0YKX9;H0YKV8;H0YKL9;H0YMD9;H0YMW4;H0YNB8;H0YKN4	yes	no	2;3	1.45e-40	177.07	By MS/MS	By MS/MS	By MS/MS	By MS/MS	By MS/MS	By MS/MS	196430000	48791000	20856000	66435000	19228000	34418000	6700900	2677	1208	3014;3015			1888;1889;1890;1891;4407;4952
MAP1S	Microtubule-associated protein 1S;MAP1S heavy chain;MAP1S light chain	2.34233e+06	2.71029e+07	1.73911e+06	5.96989e+06	4.06651e+06	1.20591e+07	0.708547	-0.497064	-0.935241	0.75657	0	784.48069	Q66K74-2;Q66K74	yes	no	2	0.0017993	120.87	By MS/MS	By MS/MS	By MS/MS	By matching	By MS/MS	By matching	45892000	6105700	3974000	13619000	2481000	18389000	1324100	2680	1699	3018			2823
RPRD1B	Regulation of nuclear pre-mRNA domain-containing protein 1B	2.25726e+06	172339	1.59568e+07	853098	2.96321e+06	892761	0.256117	-1.96513	-2.46251	0.454909	1	1314.649	Q9NQG5	yes	yes	2;3	0.0039655	116.9		By matching		By MS/MS	By matching	By MS/MS	17553000	0	2895800	0	2390900	116930	12149000	2681	2129	3019		474	3674
DOCK5	Dedicator of cytokinesis protein 5	2.24103e+06	641034	622774	1.56774e+06	2.95789e+06	4.27626e+06	2.51136	1.32847	0.963916	0.145293	0	2368.2427	Q9H7D0	yes	yes	3	1.15e-06	94.911	By matching	By matching	By MS/MS	By MS/MS			11697000	1603400	2890600	4829400	2373700	0	0	2684	2099	3022;3023			3628;3629
PPP1R18	Phostensin	1.10536e+07	2.31249e+07	2.86196e+07	1.82665e+07	1.69956e+07	2.46859e+07	0.954615	-0.0670098	-0.487841	0.879069	0	1078.5295	A0A0G2JHC2;Q6NYC8;Q6NYC8-2	yes	no	2	0.00017173	140.78	By MS/MS	By MS/MS	By MS/MS	By MS/MS	By MS/MS	By MS/MS	112360000	18682000	16609000	27879000	11708000	15690000	21790000	2685	218	3024			357
PPP1R18	Phostensin	875583	1.38113e+06	1.59174e+06	972946	920613	1.65582e+06	0.922287	-0.116712	-0.539548	0.769876	0	984.48762	A0A0G2JHC2;Q6NYC8;Q6NYC8-2	yes	no	2	0.00018134	125.31	By matching	By MS/MS	By MS/MS	By MS/MS	By MS/MS	By MS/MS	6841100	995080	899670	1870000	927420	937080	1211900	2686	218	3025			359
PCNT	Pericentrin	2.90539e+06	2.34153e+06	622774	1.02127e+07	8.76407e+06	1.55275e+06	3.49754	1.80634	1.46106	0.204403	0	2193.1026	O95613-2;O95613	yes	no	2;3	1.17e-06	102.66	By MS/MS	By MS/MS	By matching	By MS/MS	By MS/MS		25429000	10445000	8564700	1753600	3077400	1588700	0	2687	1158	3026			1818;1819
NFATC2	Nuclear factor of activated T-cells, cytoplasmic 2	3.13141e+06	641034	4.87715e+06	1.02997e+07	7.77999e+06	6.46176e+06	2.83729	1.50452	1.14707	0.0339597	0	2074.0443	Q13469-5;Q13469-3;Q13469-4;Q13469-2;Q13469	yes	no	2;3	8.89e-05	100.64	By MS/MS	By MS/MS	By MS/MS	By MS/MS		By MS/MS	32465000	10534000	7603000	7297600	3316800	0	3713300	2688	1547	3027			2508;2509
FAT4	Protocadherin Fat 4	3.36744e+06	3.17013e+06	3.80999e+06	2.90179e+06	3.22957e+06	4.24952e+06	1.00322	0.00463798	-0.413304	0.981854	0	1996.8246	Q6V0I7-2;Q6V0I7-3;Q6V0I7	yes	no	2	0.0007376	83.418	By matching	By MS/MS	By MS/MS	By matching	By MS/MS	By matching	19541000	2967800	3156100	4799200	3566800	2150900	2900800	2692	1733	3031			2878
BCL2L12	Bcl-2-like protein 12	9.26244e+07	1.93577e+07	1.16563e+08	3.45129e+07	7.2003e+07	1.62164e+07	0.537016	-0.896963	-1.35127	0.366866	0	881.4243	A0A087WSV0;Q9HB09-3;Q9HB09	yes	no	2	9.28e-19	179.16	By MS/MS	By MS/MS	By MS/MS	By MS/MS	By MS/MS	By MS/MS	323970000	35298000	70365000	18314000	98108000	13134000	88747000	2696	14	3035			13;14
AFAP1	Actin filament-associated protein 1	1.37075e+07	1.57305e+07	1.2121e+07	3.40631e+07	1.83116e+07	3.00624e+07	1.98362	0.988133	0.609857	0.0959006	1	2492.1449	Q8N556;Q8N556-2	yes	no	2;3	1.68e-08	117.33	By MS/MS	By MS/MS	By MS/MS	By MS/MS	By MS/MS	By MS/MS	121100000	34838000	17895000	33951000	14519000	10673000	9228500	2699	1830	3038	281;282		3115;3116;3117
C2CD5	C2 domain-containing protein 5	4.38773e+06	1.10709e+06	3.93266e+06	1.43789e+07	4.52658e+06	3.50405e+07	5.7222	2.51657	2.19994	0.239581	0	1645.8134	Q86YS7-3;Q86YS7;Q86YS7-2;Q86YS7-4;H0YFE9;Q86YS7-5	yes	no	2;3	2.32e-23	161.99	By MS/MS	By MS/MS	By MS/MS	By MS/MS	By matching	By MS/MS	67095000	14706000	4423600	39573000	4647500	751150	2994200	2702	1794	3041;3042			3007;3008
DBN1	Drebrin	2.16446e+08	1.67549e+08	1.85653e+08	2.78367e+08	1.8461e+08	5.72701e+08	1.8181	0.862434	0.479088	0.314733	0	907.52395	Q16643;Q16643-3;Q16643-2;D6R9W4;D6RCR4	yes	no	2	0.0020867	107.69	By MS/MS	By MS/MS	By MS/MS	By MS/MS	By MS/MS	By MS/MS	1596200000	284700000	180410000	646780000	229260000	113680000	141350000	2703	1623	3043			2655;2656
MTDH	Protein LYRIC	2.47649e+07	3.94332e+07	9.49214e+06	5.31235e+07	4.48841e+07	1.506e+07	1.53436	0.617641	0.224422	0.418467	0	1147.5721	E5RJU9;Q86UE4;H0YB56	yes	no	2	9.14e-57	207.95	By MS/MS	By MS/MS	By MS/MS	By MS/MS	By MS/MS	By MS/MS	175420000	54332000	43863000	17008000	26231000	26755000	7227000	2704	540	3044			827
TMEM230	Transmembrane protein 230	1.47328e+07	1.3034e+07	2.05867e+06	5.53234e+07	2.11604e+07	1.96423e+07	3.22296	1.68839	1.33835	0.190264	0	1600.7621	Q5JWB9;A0A087WTT2;Q96A57;Q96A57-2	yes	no	2	1.23e-09	150.1	By MS/MS	By MS/MS	By MS/MS	By MS/MS	By MS/MS	By MS/MS	125460000	56582000	20679000	22183000	15605000	8843400	1567400	2706	24	3046			32;33;4053
PHLDB2	Pleckstrin homology-like domain family B member 2	7.91577e+06	641034	1.09661e+07	5.66395e+06	5.98096e+06	2.51259e+06	0.725176	-0.463598	-0.900424	0.627827	0	1276.6511	G5E9V3;A0A1W2PQ63;E9PFQ4;Q86SQ0-2;Q86SQ0-3;Q86SQ0;E9PGF6	yes	no	2	0.00029594	121.21	By MS/MS	By MS/MS	By matching	By MS/MS		By matching	31209000	5792800	5844900	2837600	8384400	0	8349200	2708	270	3048			494
ABCF1	ATP-binding cassette sub-family F member 1	2.94363e+06	641034	3.48794e+06	5.50702e+06	3.49204e+06	6.9091e+06	2.24927	1.16945	0.798491	0.0907324	0	1711.8152	Q8NE71;Q5STZ8;Q8NE71-2;F5GYK6	yes	no	2	5.42e-18	153.09	By MS/MS	By MS/MS	By MS/MS	By MS/MS		By MS/MS	22621000	5632300	3412600	7802800	3117900	0	2655600	2711	1860	3051			3159;4640
ABCF1	ATP-binding cassette sub-family F member 1	1.5034e+07	6.60615e+07	622774	2.41535e+07	8.27188e+06	6.28511e+07	1.16592	0.221464	-0.187733	0.868914	1	1964.9691	Q8NE71;Q5STZ8;Q8NE71-2;F5GYK6	yes	no	2;3	3.4e-11	142.19	By MS/MS	By MS/MS	By MS/MS	By MS/MS	By MS/MS		164510000	24703000	8083700	70981000	15924000	44822000	0	2712	1860	3052;3053			3159;4640
FAM171A1	Protein FAM171A1	8.36847e+06	3.55348e+06	1.22536e+07	8.3035e+06	1.2574e+07	6.93868e+06	1.15059	0.202377	-0.20759	0.712416	0	1390.6365	Q5VUB5	yes	yes	2	5.71e-06	148.89	By MS/MS	By MS/MS	By MS/MS	By MS/MS	By MS/MS	By MS/MS	49221000	8492400	12288000	7836200	8863900	2411000	9329500	2715	1690	3056			2799
ITGB4	Integrin beta-4	6.90642e+07	3.66638e+07	1.00468e+08	3.98622e+07	4.6903e+07	2.54642e+07	0.544285	-0.877566	-1.33109	0.225287	0	1126.5982	P16144-4;P16144-2;P16144-3;P16144	yes	no	2	3.31e-09	164.13	By MS/MS	By MS/MS	By MS/MS	By MS/MS	By MS/MS	By MS/MS	289880000	40769000	45836000	28758000	73153000	24876000	76493000	2716	1258	3057			4425;4426
TMF1	TATA element modulatory factor	2.16191e+06	641034	731881	2.23994e+06	2.46876e+06	892761	1.58465	0.664166	0.272823	0.378262	0	1560.6185	P82094;P82094-2;F8WF45	yes	no	2	6.41e-70	208.68	By matching	By matching		By MS/MS		By matching	7550600	2290900	2412600	0	2289900	0	557230	2721	1470	3062			2319
VDAC1	Voltage-dependent anion-selective channel protein 1	1.93089e+07	1.68374e+07	1.99155e+06	1.7054e+07	1.65628e+07	6.48656e+06	1.05154	0.0725016	-0.342703	0.924348	0	1399.662	C9JI87;P21796	yes	no	2	0	297.91	By MS/MS	By MS/MS	By MS/MS	By MS/MS	By MS/MS	By MS/MS	74345000	17442000	16186000	7325600	20452000	11424000	1516300	2722	452	3063;3064			736;4170
VDAC1	Voltage-dependent anion-selective channel protein 1	3.53143e+07	4.02202e+07	426864	4.53278e+07	3.87331e+07	1.05016e+07	1.24488	0.316003	-0.0893812	0.72602	1	1527.7569	C9JI87;P21796	yes	no	2;3	2.33e-24	176.56	By MS/MS	By MS/MS	By MS/MS	By MS/MS	By MS/MS	By matching	161090000	46359000	37852000	11860000	37405000	27289000	325000	2723	452	3065			736;4170
VDAC2	Voltage-dependent anion-selective channel protein 2	674148	3.61774e+07	622774	1.29739e+07	5.83422e+06	9.25664e+06	0.748905	-0.417145	-0.852098	0.817321	0	1427.6933	Q5JSD2;Q5JSD1;A0A0A0MR02;P45880-2;P45880;P45880-1	yes	no	2	2.26e-86	217.2	By MS/MS	By MS/MS	By MS/MS	By MS/MS	By MS/MS		53970000	13269000	5701500	10454000	0	24546000	0	2724	122	3066			191;4077
VDAC2	Voltage-dependent anion-selective channel protein 2	1.54833e+07	1.58175e+07	622774	1.23344e+07	1.60532e+07	9.97741e+06	1.20178	0.265167	-0.142267	0.718256	1	1555.7882	Q5JSD2;Q5JSD1;A0A0A0MR02;P45880-2;P45880;P45880-1	yes	no	2;3	3.21e-07	143.58	By MS/MS	By MS/MS	By MS/MS	By MS/MS	By matching		66702000	12615000	15688000	11268000	16400000	10732000	0	2725	122	3067			191;4077
HM13	Minor histocompatibility antigen H13	2.95184e+06	6.72685e+06	622774	3.39546e+06	5.38429e+06	2.76176e+06	1.12037	0.163981	-0.247534	0.846503	0	2201.0787	Q8TCT9-4;Q8TCT9-2	yes	no	3	0.0026038	65.854	By matching	By matching	By matching	By MS/MS	By MS/MS		19544000	3472700	5261800	3119000	3126600	4564100	0	2727	1886	3069		416	3198
DAG1	Dystroglycan;Alpha-dystroglycan;Beta-dystroglycan	6.62593e+06	7.136e+06	2.70894e+06	5.78744e+06	4.0088e+06	8.50187e+06	1.11094	0.151778	-0.26023	0.766273	1	1405.7817	Q14118	yes	yes	2;3	0.0012933	117.03	By matching	By MS/MS	By MS/MS	By MS/MS	By MS/MS	By MS/MS	33361000	5919100	3917600	9601600	7018200	4841700	2062500	2731	1567	3073			4536
SERINC3	Serine incorporator 3	674148	1.74476e+07	1.13451e+06	6.95068e+06	1.10749e+06	8.40607e+06	0.855008	-0.22599	-0.653234	0.886894	0	2807.2945	Q5H936;Q13530-2;Q13530	yes	no	2;3	0.0013783	64.396	By MS/MS	By matching	By MS/MS		By MS/MS	By MS/MS	30386000	7108800	1082300	9493400	0	11838000	863780	2732	1549	3074			2515;2516;2517;4531
TPBG	Trophoblast glycoprotein	674148	6.83784e+06	2.76174e+06	5.00621e+06	3.21166e+06	4.55828e+06	1.24358	0.314494	-0.0909508	0.696063	0	1048.5037	Q13641	yes	yes	2	1.27e-05	156.01	By MS/MS	By MS/MS	By MS/MS		By MS/MS	By MS/MS	20149000	5120100	3138600	5147900	0	4639400	2102700	2734	1558	3077			2531
PRKDC	DNA-dependent protein kinase catalytic subunit	9.28784e+06	641034	8.76476e+06	4.49886e+06	7.00158e+06	6.66693e+06	0.971848	-0.041198	-0.460989	0.9567	0	2314.0019	P78527-2;P78527	yes	no	2;3	0.0031086	63.488	By matching	By MS/MS	By MS/MS	By MS/MS		By MS/MS	35484000	4601200	6842300	7529300	9837700	0	6673200	2738	1467	3081		332	2310
SQSTM1	Sequestosome-1	2.31712e+08	2.72782e+08	2.38137e+08	2.96006e+08	3.18117e+08	1.734e+08	1.06045	0.0846756	-0.330038	0.775631	0	1489.7148	E7EMC7;Q13501;Q13501-2	no	no	2	1.26e-55	198.29	By MS/MS	By MS/MS	By MS/MS	By MS/MS	By MS/MS	By MS/MS	1421300000	302740000	310880000	195830000	245430000	185080000	181310000	2739	542;1548	3082;3083			834;835;836;837;4192
RAPH1	Ras-associated and pleckstrin homology domains-containing protein 1	4.99328e+06	1.96879e+07	7.99089e+06	2.6992e+06	7.97594e+06	2.22429e+07	1.00753	0.0108209	-0.406872	0.991679	0	2551.3204	C9K0J5;Q70E73	yes	no	2;3	3.97e-24	139.56	By matching	By matching	By MS/MS	By MS/MS	By MS/MS	By MS/MS	60407000	2760600	7794500	25120000	5288900	13358000	6084000	2740	486	3084;3085		86	778
WDR44	WD repeat-containing protein 44	1.21469e+07	6.18138e+06	622774	5.55014e+06	1.32208e+07	892761	1.0376	0.0532558	-0.362725	0.963656	0	2476.2544	Q5JSH3-2;Q5JSH3;Q5JSH3-4;H7BY83	yes	no	2;3	2.05e-05	90.882	By MS/MS	By matching		By MS/MS	By MS/MS		35656000	5676400	12920000	0	12866000	4194000	0	2741	1667	3086			2751;2752;4565
SLC12A6	Solute carrier family 12 member 6	1.9931e+07	1.60032e+07	1.79598e+07	3.7893e+07	2.90939e+07	3.19901e+07	1.83651	0.876966	0.494206	0.0162969	0	2072.891	Q9UHW9-3;Q9UHW9-4;Q9UHW9;B3KXX3;Q9UHW9-6;Q9UHW9-5;Q9UHW9-2	yes	no	2;3	3.84e-90	207.4	By MS/MS	By MS/MS	By MS/MS	By MS/MS	By MS/MS	By MS/MS	148960000	38755000	28432000	36128000	21111000	10858000	13674000	2742	2209	3087;3088			3825;3826
LIG3	DNA ligase 3	9.32891e+06	2.78648e+06	1.52121e+07	853098	4.47234e+06	892761	0.227544	-2.13578	-2.64005	0.180557	0	1230.682	K7ENR9;K7ERZ5;P49916-4;P49916-3;P49916-2;P49916	yes	no	2	2.99e-48	195.72		By matching		By MS/MS	By MS/MS	By MS/MS	27724000	0	4370600	0	9881200	1890600	11582000	2744	1007	3091			1539
DENR	Density-regulated protein	367786	5.52625e+06	622774	4.65735e+06	774223	1.98946e+06	1.13875	0.187455	-0.223114	0.890205	1	2716.2675	F8VVL1;O43583	yes	no	3	0.00013302	70.449	By MS/MS		By MS/MS	By matching	By MS/MS		11149000	4763300	0	2246800	389560	3749500	0	2745	718	3092			1100
CBX3	Chromobox protein homolog 3	1.0794e+06	641034	1.44096e+06	2.088e+06	1.29168e+06	1.98229e+06	1.69608	0.762204	0.374816	0.0978062	0	1471.6038	Q13185	yes	yes	2	0.0032676	94.82	By MS/MS	By matching	By matching	By MS/MS		By matching	7877000	2135500	1262300	2238700	1143300	0	1097100	2747	1531	3094			2470
ZDHHC20	Palmitoyltransferase;Probable palmitoyltransferase ZDHHC20	4.60129e+07	1.51867e+07	4.06414e+07	2.32002e+07	2.74955e+07	3.29667e+07	0.821501	-0.283666	-0.713236	0.595141	0	2120.9797	B4DRN8;Q5W0Z9-4;Q5W0Z9-3;Q5W0Z9	yes	no	2;3	9.87e-10	133.9	By MS/MS	By MS/MS	By MS/MS	By MS/MS	By MS/MS	By MS/MS	177810000	23728000	26870000	37231000	48737000	10304000	30943000	2752	363	3099;3100		73	615
CD44	CD44 antigen	9.32362e+07	6.42796e+07	1.17771e+08	8.00509e+07	1.14904e+08	6.45424e+07	0.942643	-0.0852161	-0.506782	0.818384	0	1342.6841	H0Y2P0;P16070-18;P16070-12;P16070-14;P16070-13;P16070-11;P16070-10;P16070-16;P16070-8;P16070-17;P16070-6;P16070-4;P16070-3;P16070-7;P16070-5;P16070;H0YD13;H0YE40;J3KN83	yes	no	2	3.83e-102	219.5	By MS/MS	By MS/MS	By MS/MS	By MS/MS	By MS/MS	By MS/MS	499090000	81872000	112290000	72891000	98756000	43613000	89667000	2754	811	3103;3104;3105;3106;3107	125;126		1257
CD44	CD44 antigen	1.0219e+07	1.19238e+07	2.41973e+06	2.73616e+07	1.8769e+07	2.80887e+07	3.02164	1.59533	1.24154	0.0167648	2	2411.2405	H0Y2P0;P16070-18;P16070-12;P16070-14;P16070-13;P16070-11;P16070-10;P16070-16;P16070-8;P16070-17;P16070-6;P16070-4;P16070-3;P16070-7;P16070-5;P16070;H0YD13;H0YE40;J3KN83	yes	no	3;4	6.91e-05	78.257	By MS/MS	By MS/MS	By MS/MS	By matching	By MS/MS	By MS/MS	98804000	27984000	18342000	31722000	10824000	8090200	1842300	2755	811	3108	125;126;127		1254;1255;1257
FAM193A	Protein FAM193A	674148	904568	3.87789e+06	2.24131e+06	3.44978e+06	2.66507e+06	1.53138	0.614836	0.221504	0.453424	0	1080.6179	E7EUR8;A0A1B0GVL4;P78312-4;P78312-6;P78312-2;P78312-5;P78312	yes	no	2	0.0028028	99.343	By matching	By MS/MS	By MS/MS		By MS/MS	By matching	12240000	2292300	3371300	3009800	0	613740	2952500	2756	257	3109			464
EPB41L1	Band 4.1-like protein 1	2.04003e+06	1.49464e+06	622774	2.12291e+06	2.3827e+06	1.85762e+06	1.53056	0.614062	0.220698	0.209684	0	962.54368	A0A0C4DH22;Q9H4G0-4;Q9H4G0-3;Q9H4G0-2;Q9H4G0	yes	no	2	0.00055103	117.71	By MS/MS	By MS/MS	By MS/MS	By MS/MS	By MS/MS		9772400	2171200	2328500	2097900	2160800	1014100	0	2767	204	3121			335
EPB41L2	Band 4.1-like protein 2	3.53473e+06	2.69761e+06	6.04754e+06	5.62259e+06	6.48093e+06	892761	1.05834	0.0818022	-0.333028	0.912396	0	993.5495	O43491;E9PHY5;E9PK52;O43491-4;E9PII3;O43491-2;O43491-3	yes	no	2	0.004325	91.701	By MS/MS	By matching		By MS/MS	By MS/MS	By MS/MS	22263000	5750500	6333500	0	3744000	1830300	4604400	2768	1088	3122			1693
FLNB	Filamin-B	3.68664e+07	3.44412e+07	1.17353e+07	3.57087e+07	4.1627e+07	5.17997e+07	1.55504	0.636954	0.244514	0.189837	0	2045.0641	E7EN95;O75369-7;O75369-2;O75369-9;O75369;O75369-8;O75369-6;O75369-3;A0A0A0MT44	yes	no	2;3	2.78e-120	214.46	By MS/MS	By MS/MS	By MS/MS	By MS/MS	By MS/MS	By MS/MS	207050000	36521000	40680000	58500000	39049000	23368000	8934900	2769	547	3123			847;848
NEDD1	Protein NEDD1	6.6804e+06	6.75957e+06	1.59831e+07	1.0989e+07	1.05848e+07	5.11134e+06	0.906946	-0.140911	-0.564723	0.815926	0	2119.0142	Q8NHV4-2;Q8NHV4;Q8NHV4-3	yes	no	2;3	7.48e-06	116.09	By MS/MS	By MS/MS	By MS/MS	By MS/MS	By MS/MS	By MS/MS	51186000	11239000	10344000	5772500	7075900	4586300	12169000	2772	1872	3126			3171;4642
PEAK1	Pseudopodium-enriched atypical kinase 1	585365	641034	622774	1.67558e+06	285996	1.91331e+06	2.09547	1.06727	0.69219	0.314715	0	1815.9519	H0YN99;Q9H792	yes	no	2	0.0018573	90.913	By matching	By matching	By MS/MS	By matching			4774000	1713700	279490	2160800	620020	0	0	2773	875	3127			1366;4292
CKMT1B;CKMT1A		4.08798e+06	641034	3.11072e+06	8.38779e+06	4.78679e+06	892761	1.79436	0.843473	0.459362	0.452757	2	2571.2765	C9JFS8;C9J6W7;C9JT96;P12532-2	yes	no	2	0.021873	45.79	By matching	By matching		By MS/MS		By matching	19955000	8578600	4677900	0	4330000	0	2368400	2780	435	3134			4840
SCRIB	Protein scribble homolog	4.81485e+06	641034	9.76953e+06	9.36857e+06	4.60762e+06	1.15243e+07	1.67486	0.744045	0.355924	0.366095	0	2803.2793	A0A0G2JMS7;A0A0G2JNZ2;Q14160-2;Q14160;A0A0G2JPP5;Q14160-3;H0YCG0	yes	no	3	1.42e-08	82.216	By matching	By MS/MS	By MS/MS	By MS/MS		By MS/MS	39638000	9581700	4502800	13015000	5099900	0	7438200	2786	223	3140;3141		49	369;370
PROSER2;C10orf47	Proline and serine-rich protein 2	673233	641034	2.28234e+06	2.62831e+06	1.10862e+06	892761	1.28724	0.364278	-0.0391593	0.677589	0	1476.7031	Q86WR7;Q86WR7-2;D3DRR9	yes	no	2	0.0013634	98.421	By MS/MS	By matching		By matching		By MS/MS	6222300	2688100	1083400	0	713090	0	1737700	2787	1790	3142		399	2997;2998;4610
SRRM2	Serine/arginine repetitive matrix protein 2	1.45978e+07	3.02215e+06	1.51832e+07	1.06957e+07	1.19273e+07	2.03914e+07	1.31129	0.390985	-0.0113753	0.535432	0	1579.7664	Q9UQ35;Q9UQ35-2	yes	no	2;3	1.57e-17	156.96	By MS/MS	By MS/MS	By MS/MS	By MS/MS	By MS/MS	By MS/MS	74697000	10939000	11656000	23029000	15462000	2050500	11560000	2790	2238	3145;3146		499	3878
ANXA1	Annexin A1;Annexin	3.62027e+07	641034	4.65216e+07	4.13415e+07	4.40419e+07	3.41674e+07	1.43406	0.520105	0.122952	0.478826	0	1054.5191	P04083;Q5T3N1;Q5T3N0	yes	no	2	0.011634	78.264	By matching	By MS/MS	By MS/MS	By MS/MS		By matching	197680000	42282000	43040000	38587000	38346000	0	35420000	2791	1185	3147			1863
SRRM2	Serine/arginine repetitive matrix protein 2	1.30948e+06	641034	2.64564e+06	1.37825e+06	1.97974e+06	1.57037e+06	1.07228	0.100681	-0.313387	0.871497	0	1384.7133	Q9UQ35	yes	yes	2	3.12e-13	160.87	By matching	By MS/MS	By MS/MS	By MS/MS		By matching	8519100	1409600	1934700	1773500	1387000	0	2014300	2792	2238	3148		500	3879;4751
DBN1	Drebrin	1.5422e+07	1.01458e+08	1.58675e+07	7.28087e+07	1.11241e+07	9.94553e+07	1.38148	0.466218	0.0668923	0.685852	1	2825.3865	Q16643;Q16643-3;Q16643-2;D6R9Q9	yes	no	3	1.45e-21	129.78	By MS/MS	By MS/MS	By MS/MS	By MS/MS	By MS/MS	By MS/MS	294910000	74465000	10871000	112320000	16335000	68838000	12081000	2794	1623	3150;3151		370	2657;2658;2659;2660;2661;4544;4545;4546
IRAK2	Interleukin-1 receptor-associated kinase-like 2	3.95543e+06	341199	2.54266e+06	2.9936e+06	3.65843e+06	2.15858e+06	1.28823	0.365395	-0.0379972	0.608707	0	1274.6078	O43187	yes	yes	2	0.0002177	118.51	By MS/MS	By MS/MS	By MS/MS	By MS/MS	By matching	By MS/MS	15432000	3061700	3575200	2437800	4189600	231500	1935900	2797	1079	3154;3155		202	1677;1678
FOXK1	Forkhead box protein K1	620769	641034	912713	853098	643755	953999	1.12708	0.172589	-0.238579	0.521284	0	1512.7217	P85037-2	yes	yes	2	0.022743	49.448		By matching	By MS/MS	By matching		By matching	3058900	0	629110	1077400	657520	0	694910	2799	1473	3157			4985
PI4K2A	Phosphatidylinositol 4-kinase type 2-alpha	5.23375e+07	6.34439e+07	3.52839e+07	4.61159e+07	6.19462e+07	2.88263e+07	0.906154	-0.142172	-0.566035	0.726908	0	1359.634	Q9BTU6	yes	yes	2	4.52e-79	217.68	By MS/MS	By MS/MS	By MS/MS	By MS/MS	By MS/MS	By MS/MS	265600000	47165000	60537000	32555000	55436000	43046000	26864000	2808	2033	3166;3167;3168		449	3486;3487;4691
RBPJ	Recombining binding protein suppressor of hairless	2.07307e+06	3.72298e+06	6.12162e+06	6.48507e+06	5.61094e+06	4.25696e+06	1.37216	0.456451	0.0567315	0.348478	0	2140.9484	D6R946;Q06330	yes	no	3	0.00092298	67.832	By MS/MS	By matching	By MS/MS	By MS/MS	By MS/MS	By MS/MS	26306000	6632600	5483300	4807600	2195800	2526000	4660800	2812	506	3172;3173;3174		91	800;801
SNAP23	Synaptosomal-associated protein;Synaptosomal-associated protein 23	1.6266e+07	3.03424e+07	2.78223e+07	1.00719e+07	1.65249e+07	4.32027e+06	0.41538	-1.26749	-1.73674	0.0627685	0	1448.6566	H3BM38;O00161;H3BNG6;H3BU94;H3BNE1;H3BR18;H3BPJ0;O00161-2	yes	no	2	1.72e-36	188.48	By MS/MS	By MS/MS	By MS/MS	By matching	By MS/MS	By MS/MS	90328000	10301000	16149000	4879100	17229000	20587000	21183000	2815	880	3177;3178;3179		166	1374;1375
SAAL1	Protein SAAL1	674148	641034	622774	2.79023e+06	2.51143e+06	4.9493e+06	5.28957	2.40315	2.08194	0.0692929	1	1319.6405	E9PL53;E9PMD2;J3KND1;E9PRZ1;Q96ER3	yes	no	2	2.98e-05	143.05	By MS/MS	By MS/MS	By MS/MS				10898000	2853700	2454300	5589500	0	0	0	2817	630	3181;3182		112	968
TPD52L2	Tumor protein D54	1.55589e+07	2.3178e+07	2.12e+07	1.40103e+07	1.64144e+07	1.30039e+07	0.724573	-0.464797	-0.901672	0.122616	0	1602.7308	A0A087WZ51;A0A087WYR3;O43399-2;O43399-4;O43399;O43399-3;O43399-5;O43399-7	yes	no	2	9.68e-23	161.94	By MS/MS	By MS/MS	By MS/MS	By MS/MS	By MS/MS	By MS/MS	93403000	14329000	16041000	14686000	16480000	15726000	16141000	2819	79	3184;3185		14	138
THRAP3	Thyroid hormone receptor-associated protein 3	1.53974e+06	641034	1.43649e+06	853259	1.46022e+06	794199	0.859122	-0.219066	-0.64603	0.659002	0	1197.4972	Q9Y2W1	yes	yes	2	0.00094454	106.68	By MS/MS	By matching	By matching	By MS/MS		By matching	5921200	872670	1427000	896930	1630900	0	1093700	2821	2254	3187		505	3927
C10orf54	Platelet receptor Gi24	7.70674e+06	2.63762e+07	1.16739e+06	9.26904e+06	6.26502e+06	8.5419e+06	0.682999	-0.550045	-0.990358	0.671616	0	2696.2752	R4GNB4;Q9H7M9	yes	no	3	2.15e-08	79.801	By MS/MS	By matching	By MS/MS	By MS/MS	By MS/MS	By matching	52197000	9479900	6122500	9646800	8163000	17896000	888810	2823	2101	3189		465	3637
RTN4	Reticulon-4	2.68447e+06	2.39738e+06	1.85561e+06	853098	2.17089e+06	892761	0.564579	-0.824754	-1.27615	0.13125	0	1958.8891	Q9NQC3-5;Q9NQC3;Q9NQC3-2;Q9NQC3-4	yes	no	2	0.00064493	82.755		By MS/MS		By matching	By MS/MS	By MS/MS	8004300	0	2121500	0	2843400	1626600	1412800	2829	2128	3195		473	3665;3666;3667;3668;3669
RTN4	Reticulon-4	8.69815e+08	4.12637e+09	5.353e+08	3.1649e+09	6.91716e+08	3.6266e+09	1.35284	0.435991	0.0354455	0.68076	1	2627.2537	Q9NQC3-5;Q9NQC3;Q9NQC3-2;Q9NQC3-4	yes	no	2;3;4	2.17e-81	182.89	By MS/MS	By MS/MS	By MS/MS	By MS/MS	By MS/MS	By MS/MS	1.2137e+10	3236900000	675980000	4095700000	921310000	2799700000	407560000	2830	2128	3196;3197;3198;3199;3200;3201		473	3665;3666;3667;3668;3669
OSBPL8	Oxysterol-binding protein-related protein 8;Oxysterol-binding protein	1.00245e+07	641034	5.99251e+06	1.40064e+07	1.84067e+07	7.99698e+06	2.42586	1.27849	0.911928	0.123751	1	2046.9528	Q9BZF1;F8VQX7;F8W060;F8VZB8	yes	no	2;3	8.74e-06	115.91	By MS/MS	By MS/MS	By MS/MS	By MS/MS	By MS/MS	By MS/MS	56525000	14325000	17988000	9031400	10618000	0	4562500	2835	2059	3206;3207		453	3531;4696
SLC46A1	Proton-coupled folate transporter	2.51878e+06	1.10687e+06	3.50606e+06	4.01487e+06	3.09572e+06	1.70921e+06	1.2367	0.306497	-0.0992702	0.591643	1	1284.6132	Q96NT5-2;Q96NT5	yes	no	2	1.91e-18	169.89	By MS/MS	By MS/MS	By MS/MS	By MS/MS	By matching	By MS/MS	15150000	4106200	3025300	1930300	2667900	751000	2669400	2837	1982	3209;3210		439	3404;3405
UBR1	E3 ubiquitin-protein ligase UBR1	1.8715e+06	641034	2.85841e+06	3.03066e+06	2.91379e+06	1.74286e+06	1.43127	0.5173	0.120035	0.377326	0	1498.745	H3BS20;H3BNQ6;A0A087WTJ9;Q8IWV7-2;Q8IWV7	yes	no	2	0.00049429	131.08	By matching	By MS/MS	By MS/MS	By MS/MS		By MS/MS	12074000	3099600	2847500	1968300	1982300	0	2176300	2839	18	3212		3	4052
CMTM6	CKLF-like MARVEL transmembrane domain-containing protein 6	7.70854e+06	3.05031e+06	6.21211e+06	1.11386e+07	9.06819e+06	5.67583e+06	1.52511	0.608916	0.215345	0.232036	0	2019.8844	Q9NX76	yes	yes	2	1.18e-18	145.52	By matching	By MS/MS	By MS/MS	By MS/MS	By MS/MS	By MS/MS	41628000	11392000	8861900	6410000	8164900	2069600	4729700	2840	2158	3213;3214	328	483	3733;5068
TXNRD3	Thioredoxin reductase 3	546411	158042	843680	421306	1.18506e+06	479072	1.34707	0.42982	0.0290258	0.602115	1	1366.6663	A0A1W2PR67;Q86VQ6	yes	no	2	0.011787	65.495	By MS/MS	By matching	By matching	By matching	By matching	By MS/MS	3458400	430890	1158100	541040	578760	107230	642350	2841	274	3215		59	500
PDS5B	Sister chromatid cohesion protein PDS5 homolog B	1.4948e+06	1.3603e+06	1.74948e+06	864943	1.60471e+06	2.26759e+06	1.02881	0.0409725	-0.375504	0.924742	0	1793.785	Q9NTI5-2;Q9NTI5;A9IYQ1	yes	no	2	3.23e-49	181.94	By matching	By MS/MS	By MS/MS	By MS/MS	By MS/MS	By MS/MS	8852000	884620	1568200	2560900	1583300	922950	1332000	2843	2146	3217;3218;3219		480	3705;3706;3707;3708;3709
BABAM1	BRISC and BRCA1-A complex member 1	1.0928e+06	641034	1.24068e+06	4.03022e+06	774223	4.9795e+06	3.28926	1.71776	1.36891	0.214762	1	3009.2782	M0R3H9;M0QXG9;M0R3F4;M0R2A4;M0R2K3;M0R193;M0R0I0;J3KQS6;Q9NWV8-3;Q9NWV8	yes	no	3	7.54e-08	83.359	By MS/MS		By MS/MS	By matching		By matching	11848000	4121900	0	5623600	1157500	0	944610	2844	964	3220		182	1498
MPRIP	Myosin phosphatase Rho-interacting protein	2.06835e+07	2.60711e+07	6.1228e+06	2.30936e+07	1.18373e+07	1.36149e+07	0.918082	-0.123305	-0.546407	0.846909	1	1673.8117	Q6WCQ1;Q6WCQ1-2;J3KSW8;Q6WCQ1-3;H0Y2S9	yes	no	2;3	0.00077711	98.439	By MS/MS	By MS/MS	By MS/MS	By MS/MS	By MS/MS	By MS/MS	94821000	23619000	11568000	15376000	21908000	17689000	4661700	2845	1735	3221;3222;3223		389;390	2880
ORAI1	Calcium release-activated calcium channel protein 1	1.52558e+06	641034	3.0218e+06	4.19282e+06	774223	7.37654e+06	2.37906	1.25039	0.882695	0.338775	1	2799.3246	Q96D31	yes	yes	3	0.0011841	60.171	By MS/MS		By MS/MS	By matching		By MS/MS	16535000	4288200	0	8330700	1615900	0	2300700	2857	1951	3237;3238		434	3327;3328;3329;4671;4672
TVP23C;TVP23B;TVP23C-CDRT4	Golgi apparatus membrane protein TVP23 homolog;Golgi apparatus membrane protein TVP23 homolog C;Golgi apparatus membrane protein TVP23 homolog B	674148	3.74169e+06	563670	6.95596e+06	774223	2.17054e+07	5.91134	2.56348	2.24874	0.318791	1	3154.3633	E5RIS5;I3L376;E5RGC5;A0A0A6YYB9;J3KS67;C9JYS5;Q96ET8-2;Q96ET8-3;Q9NYZ1;Q96ET8	yes	no	3	4.46e-08	85.062	By MS/MS		By MS/MS		By matching	By matching	34595000	7114200	0	24513000	0	2538700	429160	2875	175	3257;3258	26	37	294
ANKRD12	Ankyrin repeat domain-containing protein 12	674148	5.65668e+06	1.37936e+06	7.37444e+06	6.51368e+06	1.0236e+06	1.93403	0.951608	0.571858	0.398611	1	1768.9182	Q6UB98-2;Q6UB98	yes	no	2	0.008519	101.89	By MS/MS	By matching	By matching		By matching	By matching	19952000	7542200	6365500	1156000	0	3838000	1050200	2876	1727	3259		386	2873
NAV2	Neuron navigator 2	674148	1.1543e+06	4.47222e+06	1.57526e+06	1.81519e+06	610616	0.635024	-0.655117	-1.09967	0.593186	0	1274.654	A0A0A0MTL4;A0A0A0MTE8;Q8IVL1-4;Q8IVL1-8;Q8IVL1-9;Q8IVL1-10;Q8IVL1-13;Q8IVL1-12;Q8IVL1-11;Q8IVL1-3;Q8IVL1-2;Q8IVL1	yes	no	2	4.16e-20	169.17	By matching	By matching	By matching		By MS/MS	By MS/MS	8262600	1611100	1773900	689600	0	783180	3405000	2878	171	3261		36	288
ACSL3	Long-chain-fatty-acid--CoA ligase 3	674148	1.51955e+07	3.87789e+07	1.43838e+07	2.97436e+07	892761	0.823812	-0.279613	-0.709019	0.829357	2	1700.8702	C9JC11;F5H062;O95573	yes	no	3	0.012092	60.764	By matching	By MS/MS			By matching	By matching	83613000	14711000	29067000	0	0	10310000	29525000	2888	442	3273		83;84	715;716
DOCK7	Dedicator of cytokinesis protein 7	1.70166e+07	4.08584e+06	1.20161e+07	6.50023e+06	1.43924e+07	5.13932e+06	0.786023	-0.347356	-0.779494	0.646234	0	839.42112	Q96N67-2;Q96N67-6;Q96N67;Q96N67-4;Q96N67-3;Q96N67-5;A0A1B0GWE0	yes	no	2	0.0058766	95.775	By MS/MS	By MS/MS	By MS/MS	By MS/MS	By MS/MS	By MS/MS	56462000	6648100	14065000	5804100	18024000	2772200	9148700	2890	1981	3275		437	3390
DOCK7	Dedicator of cytokinesis protein 7	674148	641034	622774	1.11269e+06	2.59309e+06	5.48094e+06	4.74041	2.24501	1.91743	0.20026	1	967.51609	Q96N67-2;Q96N67-6;Q96N67;Q96N67-4;Q96N67-3;Q96N67-5;A0A1B0GWE0	yes	no	2	0.0027715	106.4	By matching	By MS/MS	By MS/MS				9862000	1138000	2534100	6189900	0	0	0	2891	1981	3276;3277		437	3390
NCOA5	Nuclear receptor coactivator 5	2.59988e+06	641034	5.22061e+06	2.67456e+06	2.95236e+06	3.29747e+06	1.0547	0.0768359	-0.338194	0.918445	1	1313.651	Q9HCD5	yes	yes	2	0.00016678	118.73	By MS/MS	By MS/MS	By MS/MS	By MS/MS	By MS/MS	By MS/MS	16073000	2735400	2885200	3724000	2753800	0	3974800	2893	2116	3279;3280		471	3647;4717
MKI67	Antigen KI-67	929265	641034	1.29743e+06	1.83867e+06	2.79826e+06	892761	1.92825	0.94729	0.567366	0.243318	0	1948.8143	P46013;P46013-2	yes	no	2	0.0020487	74.428	By MS/MS	By MS/MS		By matching		By MS/MS	6587200	1880500	2734600	0	984280	0	987820	2894	1374	3281;3282		304	2151;2152
AHNAK	Neuroblast differentiation-associated protein AHNAK	1.18797e+06	1.68787e+07	2.05381e+06	5.54623e+06	2.75282e+06	1.35016e+07	1.08351	0.115706	-0.297756	0.931179	0	1105.5842	Q09666	yes	yes	2	1.83e-20	177.57	By MS/MS	By MS/MS	By MS/MS	By MS/MS	By MS/MS	By MS/MS	37885000	5672400	2690200	15248000	1258300	11452000	1563700	2896	1510	3284;3285		346	2423;2424;2425
BYSL	Bystin	856456	641034	1.07281e+06	3.2091e+06	774223	2.45158e+06	2.50356	1.32398	0.959252	0.212563	0	2119.8528	F8WBL2;Q13895	yes	no	2	0.0029474	69.352	By MS/MS		By MS/MS	By matching		By matching	7774700	3282100	0	2768700	907160	0	816800	2899	745	3288		144	1152
[truncated: 1,045 more rows]
